# Supplementary material for: rac-Hy­droxy­isovaleric acid
Source: IUCrdata. 2024 Jan 5;9(Pt 1):x231093. doi: 10.1107/S2414314623010933 (PMC10842285; doi:10.1107/S2414314623010933)
Supplement: Supplementary file 1 [file x-09-x231093-sup1.cif]

##############################################################################
#                                                                            #
# This CIF contains the data for a data article accepted for                 #
# publication in IUCrData. It conforms to the requirements of                #
# Notes for Authors for IUCrData, and has been                               #
# peer reviewed under the auspices of IUCrData.                              #
#                                                                            #
# Full details of the Crystallographic Information File format               #
# are given in the paper "The Crystallographic Information File (CIF):       #
# a New Standard Archive File for Crystallography" by S. R. Hall, F. H.      #
# Allen and I. D. Brown [Acta Cryst. (1991), A47, 655-685].                  #
#                                                                            #
# The current version of the core CIF dictionary is obtainable from          #
# ftp://ftp.iucr.org/pub/cif_core.dic.                                       #
#                                                                            #
# Software is freely available for graphical display of the structure(s)     #
# in this CIF. For information consult the CIF software page                 #
# http://www.iucr.org/resources/cif/software.                                #
#                                                                            #
# This file may be used for bona fide research purposes within the           #
# scientific community so long as proper attribution is given to the data    # 
# article from which it was obtained.                                        #
#                                                                            #
##############################################################################
data_I
_audit_creation_method     'SHELXL-2019/3'
_chemical_name_systematic
;
<i>rac</i>-2-Hydroxy-3-methylbutanoic acid
;
_chemical_name_common
;
<i>rac</i>-Hydroxyisovaleric acid
;
_chemical_formula_moiety     'C5 H10 O3'
_chemical_formula_sum     'C5 H10 O3'
_chemical_formula_iupac     'C5 H10 O3'
_chemical_formula_weight     118.13
_chemical_melting_point     ?
_space_group_crystal_system     orthorhombic
_space_group_name_H-M_alt     'P b c a'
_space_group_name_Hall     '-P 2ac 2ab'
loop_
    _space_group_symop_operation_xyz
    'x, y, z'
    '-x+1/2, -y, z+1/2'
    '-x, y+1/2, -z+1/2'
    'x+1/2, -y+1/2, -z'
    '-x, -y, -z'
    'x-1/2, y, -z-1/2'
    'x, -y-1/2, z-1/2'
    '-x-1/2, y-1/2, z'
_cell_length_a     10.9589(4)
_cell_length_b     9.3280(4)
_cell_length_c     12.7255(6)
_cell_angle_alpha     90
_cell_angle_beta     90
_cell_angle_gamma     90
_cell_volume     1300.86(10)
_cell_formula_units_Z     8
_cell_measurement_reflns_used     4732
_cell_measurement_theta_min     3.20
_cell_measurement_theta_max     28.09
_cell_measurement_temperature     200(2)
_exptl_crystal_description     'blocks'
_exptl_crystal_colour     'colourless'
_exptl_crystal_size_max     0.60
_exptl_crystal_size_mid     0.51
_exptl_crystal_size_min     0.35
_exptl_crystal_density_diffrn     1.206
_exptl_crystal_density_meas     ?
_exptl_crystal_density_method     ?
_exptl_crystal_F_000     512
_exptl_absorpt_coefficient_mu     0.099
_exptl_absorpt_correction_type     numerical
_exptl_absorpt_process_details
;
(SADABS, Krause <i>et al.</i>,  2015)
;
_exptl_absorpt_correction_T_min     0.9284
_exptl_absorpt_correction_T_max     0.9895
_diffrn_ambient_temperature     200(2)
_diffrn_radiation_type     'MoK\a'
_diffrn_radiation_wavelength     0.71073
_diffrn_radiation_source     'sealed tube'
_diffrn_radiation_monochromator     'graphite'
_diffrn_measurement_device_type
;
Bruker (2010) APEXII CCD
;
_diffrn_measurement_method     '\f and \w scans'
_diffrn_detector_area_resol_mean     ?
_diffrn_reflns_number     10603
_diffrn_reflns_av_R_equivalents     0.0171
_diffrn_reflns_av_unetI/netI     0.0121
_diffrn_reflns_theta_min     3.202
_diffrn_reflns_theta_max     28.382
_diffrn_reflns_theta_full     25.242
_diffrn_measured_fraction_theta_max     0.992
_diffrn_measured_fraction_theta_full     0.998
_diffrn_reflns_limit_h_min     -11
_diffrn_reflns_limit_h_max     14
_diffrn_reflns_limit_k_min     -12
_diffrn_reflns_limit_k_max     12
_diffrn_reflns_limit_l_min     -16
_diffrn_reflns_limit_l_max     16
_refine_special_details
;
The carbon-bound H atom of the methine group was placed in a
 calculated
position1 (C--H 1.00 \%A) and was included in the refinement in the riding
model approximation, with <i>U</i>(H) set to 1.2<i>U</i>~eq~(C).
The H atoms of the methyl groups were allowed to rotate with a fixed angle
around the C--C bond to best fit the experimental electron density (HFIX 137
in the <i>SHELX</i> program suite (Sheldrick, 2008)), with <i>U</i>(H) set to
1.5<i>U</i>~eq~(C).
The H atoms of the hydroxyl groups were allowed to rotate with a fixed angle
around the C--C bond to best fit the experimental electron density (HFIX 147
in the <i>SHELX</i> program suite (Sheldrick, 2008)), with <i>U</i>(H) set to
1.5<i>U</i>~eq~(O).
;
_reflns_number_total     1620
_reflns_number_gt     1366
_reflns_threshold_expression     'I > 2\s(I)'
_refine_ls_structure_factor_coef     Fsqd
_refine_ls_matrix_type     full
_refine_ls_R_factor_all     0.0425
_refine_ls_R_factor_gt     0.0354
_refine_ls_wR_factor_gt     0.1011
_refine_ls_wR_factor_ref     0.1069
_refine_ls_goodness_of_fit_ref     1.049
_refine_ls_restrained_S_all     1.049
_refine_ls_number_reflns     1620
_refine_ls_number_parameters     79
_refine_ls_number_restraints     0
_refine_ls_hydrogen_treatment     constr
_refine_ls_weighting_scheme     calc
_refine_ls_weighting_details
              'w=1/[\s^2^(Fo^2^)+(0.0586P)^2^+0.2192P] where P=(Fo^2^+2Fc^2^)/3'
_atom_sites_solution_hydrogens     geom
_atom_sites_solution_primary     direct
_atom_sites_solution_secondary     difmap
_refine_ls_shift/su_max     0.000
_refine_ls_shift/su_mean     0.000
_refine_diff_density_max     0.352
_refine_diff_density_min     -0.151
_refine_ls_extinction_method     none
_refine_ls_extinction_coef     .
loop_
    _atom_type_symbol
    _atom_type_description
    _atom_type_scat_dispersion_real
    _atom_type_scat_dispersion_imag
    _atom_type_scat_source
    'C' 'C' 0.0033 0.0016
                         'International Tables Vol C Tables 4.2.6.8 and 6.1.1.4'
    'H' 'H' 0.0000 0.0000
                         'International Tables Vol C Tables 4.2.6.8 and 6.1.1.4'
    'O' 'O' 0.0106 0.0060
                         'International Tables Vol C Tables 4.2.6.8 and 6.1.1.4'
_computing_data_collection
;
APEX2 (Bruker, 2010)
;
_computing_cell_refinement
;
SAINT (Bruker, 2010)
;
_computing_data_reduction
;
SAINT (Bruker, 2010)
;
_computing_structure_solution
;
SHELXS97 (Sheldrick, 2008)
;
_computing_structure_refinement
;
SHELXL97 (Sheldrick, 2008)
;
_computing_molecular_graphics
;
PLATON (Spek, 2020), Mercury (Macrae <i>et al.</i>, 2020)
;
_computing_publication_material
;
SHELXTL (Sheldrick, 2008)
;
loop_
    _atom_site_type_symbol
    _atom_site_label
    _atom_site_fract_x
    _atom_site_fract_y
    _atom_site_fract_z
    _atom_site_U_iso_or_equiv
    _atom_site_adp_type
    _atom_site_calc_flag
    _atom_site_occupancy
    _atom_site_disorder_assembly
    _atom_site_disorder_group
    O O1 0.62325(6) 0.36594(8) 0.47438(7) 0.0378(2) Uani d 1 . .
    H H1A 0.695518 0.348157 0.492101 0.066(5) Uiso calc 1 . .
    O O2 0.59660(8) 0.13436(8) 0.51070(8) 0.0464(3) Uani d 1 . .
    O O3 0.35374(6) 0.15502(8) 0.47493(7) 0.0341(2) Uani d 1 . .
    H H3A 0.394355 0.078645 0.474626 0.049(4) Uiso calc 1 . .
    C C1 0.55798(9) 0.24797(10) 0.47994(8) 0.0288(2) Uani d 1 . .
    C C2 0.42861(8) 0.26994(9) 0.44097(8) 0.0266(2) Uani d 1 . .
    H H2 0.396479 0.360413 0.472773 0.032 Uiso calc 1 . .
    C C3 0.42813(9) 0.28752(12) 0.32116(8) 0.0379(3) Uani d 1 . .
    H H3 0.486954 0.365679 0.303082 0.046 Uiso calc 1 . .
    C C4 0.47104(15) 0.15122(17) 0.26654(11) 0.0592(4) Uani d 1 . .
    H H4A 0.472586 0.166730 0.190382 0.089 Uiso calc 1 . .
    H H4B 0.414942 0.072567 0.283046 0.089 Uiso calc 1 . .
    H H4C 0.553206 0.126684 0.291045 0.089 Uiso calc 1 . .
    C C5 0.30193(13) 0.3343(2) 0.28387(12) 0.0647(4) Uani d 1 . .
    H H5A 0.303823 0.351007 0.207865 0.097 Uiso calc 1 . .
    H H5B 0.278457 0.422888 0.319944 0.097 Uiso calc 1 . .
    H H5C 0.242457 0.258894 0.299861 0.097 Uiso calc 1 . .
loop_
    _atom_site_aniso_label
    _atom_site_aniso_U_11
    _atom_site_aniso_U_22
    _atom_site_aniso_U_33
    _atom_site_aniso_U_12
    _atom_site_aniso_U_13
    _atom_site_aniso_U_23
    O1 0.0214(3) 0.0242(4) 0.0678(5) -0.0016(3) -0.0083(3) 0.0040(3)
    O2 0.0317(4) 0.0245(4) 0.0830(6) 0.0016(3) -0.0136(4) 0.0091(4)
    O3 0.0187(3) 0.0242(4) 0.0593(5) 0.0019(2) 0.0065(3) 0.0076(3)
    C1 0.0218(4) 0.0216(4) 0.0431(5) 0.0010(3) -0.0013(4) -0.0008(3)
    C2 0.0192(4) 0.0190(4) 0.0417(5) 0.0006(3) 0.0001(4) 0.0004(3)
    C3 0.0299(5) 0.0418(6) 0.0421(6) -0.0069(4) -0.0015(4) 0.0056(4)
    C4 0.0572(8) 0.0690(9) 0.0514(7) -0.0101(7) 0.0171(6) -0.0167(6)
    C5 0.0441(7) 0.0949(12) 0.0550(7) 0.0007(7) -0.0172(6) 0.0153(7)
_geom_special_details
;
 All esds (except the esd in the dihedral angle between two l.s. planes)
 are estimated using the full covariance matrix.  The cell esds are taken
 into account individually in the estimation of esds in distances, angles
 and torsion angles; correlations between esds in cell parameters are only
 used when they are defined by crystal symmetry.  An approximate (isotropic)
 treatment of cell esds is used for estimating esds involving l.s. planes.
;
loop_
    _geom_bond_atom_site_label_1
    _geom_bond_atom_site_label_2
    _geom_bond_site_symmetry_2
    _geom_bond_distance
    _geom_bond_publ_flag
    O1 C1 . 1.3143(11) ?
    O1 H1A . 0.8400 ?
    O2 C1 . 1.2064(12) ?
    O3 C2 . 1.4175(11) ?
    O3 H3A . 0.8400 ?
    C1 C2 . 1.5159(13) ?
    C2 C3 . 1.5334(14) ?
    C2 H2 . 1.0000 ?
    C3 C4 . 1.5234(18) ?
    C3 C5 . 1.5257(17) ?
    C3 H3 . 1.0000 ?
    C4 H4A . 0.9800 ?
    C4 H4B . 0.9800 ?
    C4 H4C . 0.9800 ?
    C5 H5A . 0.9800 ?
    C5 H5B . 0.9800 ?
    C5 H5C . 0.9800 ?
loop_
    _geom_angle_atom_site_label_1
    _geom_angle_atom_site_label_2
    _geom_angle_atom_site_label_3
    _geom_angle_site_symmetry_1
    _geom_angle_site_symmetry_3
    _geom_angle
    _geom_angle_publ_flag
    C1 O1 H1A . . 109.5 ?
    C2 O3 H3A . . 109.5 ?
    O2 C1 O1 . . 124.19(9) ?
    O2 C1 C2 . . 123.57(9) ?
    O1 C1 C2 . . 112.22(8) ?
    O3 C2 C1 . . 109.83(7) ?
    O3 C2 C3 . . 112.46(8) ?
    C1 C2 C3 . . 110.06(8) ?
    O3 C2 H2 . . 108.1 ?
    C1 C2 H2 . . 108.1 ?
    C3 C2 H2 . . 108.1 ?
    C4 C3 C5 . . 112.11(12) ?
    C4 C3 C2 . . 111.31(10) ?
    C5 C3 C2 . . 110.05(9) ?
    C4 C3 H3 . . 107.7 ?
    C5 C3 H3 . . 107.7 ?
    C2 C3 H3 . . 107.7 ?
    C3 C4 H4A . . 109.5 ?
    C3 C4 H4B . . 109.5 ?
    H4A C4 H4B . . 109.5 ?
    C3 C4 H4C . . 109.5 ?
    H4A C4 H4C . . 109.5 ?
    H4B C4 H4C . . 109.5 ?
    C3 C5 H5A . . 109.5 ?
    C3 C5 H5B . . 109.5 ?
    H5A C5 H5B . . 109.5 ?
    C3 C5 H5C . . 109.5 ?
    H5A C5 H5C . . 109.5 ?
    H5B C5 H5C . . 109.5 ?
loop_
    _geom_torsion_atom_site_label_1
    _geom_torsion_atom_site_label_2
    _geom_torsion_atom_site_label_3
    _geom_torsion_atom_site_label_4
    _geom_torsion_site_symmetry_1
    _geom_torsion_site_symmetry_2
    _geom_torsion_site_symmetry_3
    _geom_torsion_site_symmetry_4
    _geom_torsion
    _geom_torsion_publ_flag
    O2 C1 C2 O3 . . . . 17.39(14) ?
    O1 C1 C2 O3 . . . . -163.81(8) ?
    O2 C1 C2 C3 . . . . -106.95(12) ?
    O1 C1 C2 C3 . . . . 71.85(10) ?
    O3 C2 C3 C4 . . . . -58.32(11) ?
    C1 C2 C3 C4 . . . . 64.49(11) ?
    O3 C2 C3 C5 . . . . 66.60(12) ?
    C1 C2 C3 C5 . . . . -170.59(10) ?
loop_
    _geom_hbond_atom_site_label_D
    _geom_hbond_atom_site_label_H
    _geom_hbond_atom_site_label_A
    _geom_hbond_site_symmetry_A
    _geom_hbond_distance_DH
    _geom_hbond_distance_HA
    _geom_hbond_distance_DA
    _geom_hbond_angle_DHA
    _geom_hbond_publ_flag
    O1 H1A O3 4_556 0.84 1.78 2.6143(9) 169.3 yes
    O3 H3A O2 . 0.84 2.32 2.7069(10) 108.4 yes
    O3 H3A O2 5_656 0.84 2.00 2.7597(11) 150.4 yes
_shelx_space_group_comment
;
The symmetry employed for this shelxl refinement is uniquely defined
by the following loop, which should always be used as a source of
symmetry information in preference to the above space-group names.
They are only intended as comments.
;
_shelx_estimated_absorpt_T_min     0.917
_shelx_estimated_absorpt_T_max     0.966
_shelx_hkl_file
;
   0  -1   0    1.08    0.03
   0  -1   0    0.94    0.03
   0   3   0    0.07    0.02
   0   3   0    0.03    0.02
   0  -3   0    0.02    0.02
   0  -3   0    0.00    0.03
   0   4   0  399.49    6.79
   0   4   0  415.20    6.68
   0  -4   0  402.65    6.75
   0  -4   0  423.20    6.85
   0   5   0    0.05    0.03
   0  -5   0    0.08    0.04
   0   6   0   41.97    0.76
   0  -6   0   42.46    0.79
   0   7   0    0.02    0.05
   0   7   0    0.04    0.04
   0  -7   0    0.01    0.06
   0   8   0  100.46    1.73
   0  -8   0  100.19    1.77
   0   8   0   99.46    1.78
   0  -9   0    0.12    0.08
   0   9   0    0.02    0.08
   0   9   0    0.01    0.06
   0  10   0   53.14    1.00
   0 -10   0   54.18    1.06
   0  10   0   53.43    1.08
   0  11   0    0.08    0.09
   0 -11   0    0.05    0.09
   0  11   0    0.12    0.07
   0 -12   0    0.14    0.11
  -1   0   0    0.33    0.01
  -1   0   0    0.39    0.02
   1  -1   0    0.12    0.02
   1   1   0    0.07    0.01
   1  -1   0    0.10    0.01
   1   1   0    0.07    0.02
  -1   1   0    0.05    0.02
  -1   1   0    0.13    0.01
  -1   1   0    0.10    0.01
  -1  -1   0    0.09    0.02
   1   2   0    0.04    0.03
  -1   2   0    0.05    0.02
   1  -2   0    0.07    0.02
  -1  -2   0    0.00    0.03
  -1   2   0    0.03    0.02
   1  -2   0    0.01    0.03
   1  -2   0    0.02    0.02
   1   2   0    0.01    0.02
  -1  -2   0    0.01    0.02
  -1   2   0   -0.01    0.03
   1  -3   0    0.04    0.02
   1   3   0    0.00    0.03
  -1  -3   0    0.02    0.03
  -1  -3   0   -0.02    0.02
   1  -3   0    0.03    0.03
   1   3   0    0.03    0.02
  -1   3   0    0.03    0.02
  -1   3   0    0.07    0.02
  -1   3   0   -0.01    0.03
  -1   4   0    0.04    0.02
   1   4   0    0.07    0.04
  -1  -4   0   -0.02    0.03
   1  -4   0    0.07    0.03
   1  -4   0    0.03    0.03
  -1  -4   0   -0.02    0.03
  -1   4   0   -0.02    0.03
  -1   4   0    0.01    0.03
   1  -5   0    0.02    0.04
   1   5   0   -0.01    0.04
  -1  -5   0    0.01    0.04
  -1   5   0   -0.07    0.04
   1  -5   0    0.01    0.03
  -1   5   0   -0.02    0.03
  -1  -6   0   -0.06    0.05
   1   6   0    0.01    0.04
  -1   6   0    0.04    0.04
   1  -6   0   -0.08    0.05
  -1   6   0    0.05    0.05
  -1   7   0    0.11    0.04
   1   7   0    0.03    0.05
  -1   7   0    0.04    0.06
   1  -7   0    0.00    0.06
  -1  -7   0    0.04    0.06
  -1  -8   0   -0.21    0.07
   1   8   0   -0.05    0.06
  -1   8   0    0.01    0.08
   1  -8   0   -0.01    0.07
  -1   8   0    0.01    0.05
  -1   9   0    0.05    0.06
   1   9   0    0.13    0.07
   1  -9   0   -0.05    0.08
  -1   9   0    0.03    0.08
  -1  -9   0   -0.03    0.08
   1   9   0   -0.09    0.07
  -1  10   0    0.04    0.06
  -1 -10   0   -0.04    0.09
  -1  10   0   -0.08    0.09
   1 -10   0    0.08    0.09
   1  10   0   -0.15    0.08
   1  11   0    0.01    0.07
   1  11   0   -0.14    0.08
  -1  11   0   -0.02    0.10
  -1 -11   0   -0.07    0.09
   1 -11   0    0.05    0.09
  -1 -12   0    0.05    0.10
   1 -12   0    0.08    0.11
  -2   0   0  439.25    6.98
   2   0   0  434.91    7.00
   2   0   0  409.16    7.00
   2  -1   0   81.97    1.34
   2   1   0   81.74    1.35
   2  -1   0   81.73    1.34
  -2  -1   0   81.49    1.35
   2   1   0   81.47    1.35
  -2   1   0   82.54    1.33
  -2  -1   0   82.19    1.35
  -2   2   0  156.53    2.56
   2  -2   0  154.34    2.57
  -2   2   0  157.09    2.58
  -2   2   0  153.99    2.57
   2   2   0  155.17    2.57
   2  -2   0  156.95    2.58
   2   2   0  158.86    2.57
   2  -2   0  157.54    2.55
  -2  -2   0  153.28    2.57
  -2  -2   0  159.23    2.57
   2  -3   0  123.86    2.02
   2   3   0  122.78    2.03
  -2  -3   0  123.01    2.03
   2  -3   0  124.22    2.01
  -2  -3   0  119.48    2.03
   2   3   0  120.99    2.03
   2  -3   0  119.55    2.04
  -2   3   0  125.42    2.01
  -2   3   0  121.26    2.01
  -2   3   0  122.10    2.05
  -2   4   0   21.44    0.38
   2  -4   0   21.11    0.39
  -2   4   0   21.44    0.43
  -2   4   0   20.63    0.39
   2  -4   0   21.24    0.40
   2   4   0   20.91    0.41
  -2   5   0   14.54    0.28
  -2  -5   0   13.96    0.32
   2  -5   0   14.16    0.30
   2   5   0   14.33    0.31
  -2   5   0   13.95    0.33
   2  -5   0   14.33    0.29
   2  -6   0   24.85    0.50
   2   6   0   24.90    0.50
  -2   6   0   24.44    0.52
  -2  -6   0   24.64    0.51
  -2   6   0   24.86    0.46
  -2  -7   0   42.26    0.83
  -2   7   0   42.86    0.84
   2  -7   0   42.85    0.81
   2   7   0   43.54    0.81
  -2   7   0   43.00    0.77
  -2  -8   0   17.10    0.43
  -2   8   0   17.08    0.44
   2   8   0   17.17    0.40
  -2   8   0   17.69    0.37
   2  -8   0   17.32    0.42
   2  -9   0   21.18    0.50
  -2  -9   0   21.03    0.51
   2   9   0   20.47    0.47
  -2   9   0   21.06    0.43
  -2   9   0   20.41    0.52
  -2 -10   0    2.13    0.18
   2  10   0    2.07    0.16
  -2  10   0    2.34    0.20
   2 -10   0    2.14    0.18
  -2 -11   0    1.24    0.15
   2 -11   0    1.53    0.16
   2  11   0    1.62    0.14
  -2 -12   0   -0.17    0.10
   2  12   0    0.04    0.09
   2 -12   0   -0.09    0.10
  -3   0   0    0.03    0.02
   3   0   0    0.04    0.02
   3   0   0    0.04    0.02
   3   1   0    0.03    0.02
  -3   1   0    0.03    0.01
  -3  -1   0    0.00    0.02
  -3  -1   0    0.01    0.02
   3  -1   0    0.04    0.02
   3  -1   0    0.04    0.02
   3   1   0    0.03    0.02
  -3  -2   0    0.04    0.03
  -3   2   0    0.00    0.00
   3  -2   0   -0.01    0.04
   3   2   0    0.07    0.03
  -3   2   0    0.02    0.01
  -3  -2   0    0.02    0.03
   3   2   0    0.00    0.02
   3  -2   0    0.00    0.02
   3  -3   0    0.04    0.03
   3  -3   0    0.03    0.04
  -3  -3   0    0.03    0.04
  -3   3   0   -0.01    0.04
  -3  -3   0    0.05    0.03
   3   3   0   -0.02    0.03
  -3   3   0    0.03    0.02
   3   3   0    0.01    0.03
  -3   3   0    0.03    0.02
   3  -3   0    0.03    0.02
  -3   4   0    0.00    0.02
   3  -4   0    0.02    0.02
   3  -4   0    0.00    0.03
   3   4   0    0.03    0.04
   3  -4   0   -0.02    0.04
  -3  -4   0    0.02    0.04
  -3   4   0   -0.01    0.02
  -3   4   0    0.06    0.04
  -3  -5   0   -0.03    0.04
   3  -5   0    0.14    0.04
  -3   5   0    0.00    0.05
  -3  -6   0   -0.06    0.05
  -3   6   0   -0.02    0.03
   3  -6   0    0.03    0.05
  -3   6   0    0.02    0.06
   3   6   0   -0.13    0.05
  -3   7   0    0.01    0.03
   3   7   0   -0.05    0.06
  -3   7   0   -0.14    0.06
   3  -7   0   -0.02    0.05
  -3  -7   0   -0.07    0.07
   3  -8   0    0.01    0.06
  -3   8   0   -0.05    0.04
   3   8   0   -0.04    0.07
  -3   8   0   -0.06    0.07
  -3  -8   0   -0.10    0.08
  -3  -9   0    0.00    0.09
  -3   9   0    0.01    0.08
   3   9   0    0.00    0.07
   3  -9   0    0.07    0.08
  -3   9   0    0.00    0.04
   3  10   0   -0.04    0.07
  -3  10   0   -0.11    0.07
   3 -10   0   -0.07    0.08
  -3 -10   0   -0.01    0.10
  -3 -11   0    0.04    0.10
   3 -11   0    0.08    0.10
   3  11   0    0.03    0.08
   3  12   0   -0.04    0.08
  -3 -12   0    0.07    0.12
   3 -12   0    0.20    0.11
   4   0   0  439.62    7.32
   4   0   0  446.22    7.28
  -4   0   0  444.46    7.25
   4   1   0   19.13    0.35
  -4   1   0   18.91    0.31
  -4  -1   0   18.33    0.34
   4  -1   0   18.86    0.33
  -4  -1   0   18.78    0.35
   4   1   0   18.61    0.35
  -4  -2   0   10.88    0.23
   4   2   0   10.71    0.23
   4  -2   0   10.50    0.26
   4   2   0   10.79    0.23
  -4  -2   0   10.66    0.23
   4  -2   0   10.72    0.21
   4  -2   0   10.71    0.21
   4  -3   0   49.01    0.83
   4   3   0   49.02    0.87
   4  -3   0   49.32    0.82
   4   3   0   49.33    0.87
  -4   3   0   49.60    0.80
  -4  -3   0   48.64    0.86
  -4   3   0   47.55    0.80
   4  -3   0   48.56    0.89
  -4   4   0  177.01    2.90
  -4  -4   0  176.14    2.97
   4  -4   0  179.80    2.99
   4  -4   0  179.04    2.93
   4   4   0  177.11    2.97
  -4   4   0  178.22    2.90
   4  -4   0  180.13    2.92
   4  -5   0   48.25    0.88
  -4   5   0   49.47    0.93
  -4  -5   0   49.30    0.91
  -4   5   0   51.02    0.85
  -4   5   0   52.30    0.84
   4   5   0   49.58    0.91
   4  -5   0   49.12    0.93
   4  -5   0   48.54    0.86
  -4   6   0   25.61    0.56
  -4   6   0   26.26    0.46
   4  -6   0   25.87    0.51
   4  -6   0   26.20    0.50
  -4  -6   0   26.29    0.55
   4   6   0   26.11    0.54
   4  -7   0    0.48    0.08
  -4   7   0    0.55    0.05
   4   7   0    0.42    0.08
  -4  -7   0    0.49    0.09
  -4   7   0    0.59    0.10
  -4  -8   0   16.63    0.43
   4   8   0   16.51    0.41
  -4   8   0   16.36    0.44
  -4   8   0   16.68    0.33
   4  -8   0   16.66    0.40
  -4  -9   0   13.88    0.40
   4   9   0   13.58    0.37
  -4   9   0   13.43    0.41
   4  -9   0   14.01    0.37
  -4  10   0    7.12    0.32
   4  10   0    7.71    0.28
   4 -10   0    7.72    0.29
  -4 -10   0    8.10    0.32
   4  11   0    5.62    0.25
   4 -11   0    5.08    0.26
  -4 -11   0    5.40    0.28
   5   0   0    0.02    0.03
  -5   0   0    0.01    0.02
   5   0   0    0.01    0.03
   5   1   0    0.02    0.03
  -5   1   0    0.01    0.01
   5  -1   0    0.04    0.02
  -5   1   0   -0.01    0.01
  -5  -1   0    0.05    0.03
   5   2   0    0.07    0.04
   5   2   0    0.01    0.03
   5  -2   0    0.02    0.02
   5  -2   0    0.00    0.03
  -5  -2   0    0.00    0.04
   5  -3   0    0.02    0.05
  -5  -3   0   -0.03    0.04
   5   3   0    0.15    0.05
   5  -3   0    0.00    0.02
   5  -3   0   -0.01    0.03
   5  -4   0    0.01    0.02
  -5  -4   0   -0.06    0.05
   5   4   0   -0.05    0.05
   5  -4   0    0.02    0.05
   5  -4   0    0.02    0.03
  -5   5   0   -0.01    0.02
   5  -5   0   -0.04    0.04
  -5  -5   0   -0.10    0.05
  -5   5   0    0.00    0.02
   5   5   0   -0.03    0.05
   5  -5   0    0.05    0.03
   5  -5   0   -0.09    0.05
  -5   6   0    0.00    0.01
   5  -6   0    0.02    0.05
   5   6   0    0.01    0.06
   5  -6   0   -0.05    0.06
  -5  -6   0   -0.02    0.06
   5  -6   0    0.04    0.04
   5  -7   0    0.03    0.06
  -5   7   0    0.03    0.03
  -5   7   0   -0.06    0.07
   5   7   0   -0.02    0.07
  -5  -7   0   -0.02    0.07
   5   8   0    0.04    0.08
  -5  -8   0   -0.07    0.08
  -5   8   0    0.05    0.08
   5  -8   0    0.01    0.07
  -5   9   0    0.04    0.09
   5  -9   0   -0.09    0.07
  -5  -9   0   -0.05    0.09
   5   9   0    0.01    0.08
   5 -10   0   -0.03    0.08
   5  10   0   -0.02    0.09
  -5  10   0    0.05    0.16
  -5 -10   0   -0.03    0.09
   5  11   0    0.09    0.10
   5 -11   0   -0.02    0.09
  -5 -11   0    0.07    0.11
   6   0   0   91.79    1.56
  -6   0   0   93.30    1.53
  -6   0   0   92.83    1.53
   6   0   0   93.93    1.56
   6  -1   0   77.65    1.32
   6   1   0   78.02    1.33
  -6  -1   0   79.24    1.32
   6   1   0   78.33    1.34
   6  -1   0   78.58    1.32
  -6  -2   0   43.32    0.77
   6   2   0   43.52    0.78
   6   2   0   42.97    0.78
   6  -2   0   43.64    0.75
   6  -3   0   20.35    0.38
  -6  -3   0   19.84    0.41
   6  -3   0   20.09    0.46
   6   3   0   20.73    0.42
   6  -3   0   20.21    0.37
  -6  -4   0   31.92    0.62
   6  -4   0   31.57    0.58
   6  -4   0   32.04    0.66
   6   4   0   32.77    0.63
   6  -4   0   32.57    0.57
   6  -5   0   36.35    0.74
   6  -5   0   35.92    0.66
   6   5   0   35.45    0.70
  -6  -5   0   35.92    0.70
   6  -5   0   36.07    0.64
   6  -6   0   35.80    0.66
   6  -6   0   35.21    0.67
   6   6   0   35.24    0.71
  -6  -6   0   36.17    0.72
   6  -6   0   35.97    0.75
   6   7   0    0.26    0.08
  -6  -7   0    0.32    0.09
   6  -7   0    0.36    0.07
   6  -8   0    9.58    0.28
  -6  -8   0   10.16    0.33
   6   8   0   10.01    0.31
   6   9   0    2.11    0.18
   6  -9   0    1.96    0.16
  -6  -9   0    2.11    0.18
   6 -10   0   -0.12    0.08
   6  10   0    0.02    0.10
  -6 -10   0    0.06    0.10
   6 -11   0    5.63    0.27
  -6 -11   0    4.81    0.28
   6  11   0    5.03    0.26
   7   0   0    0.03    0.03
   7   0   0    0.08    0.04
  -7   0   0    0.03    0.02
  -7   0   0    0.03    0.02
   7   1   0    0.00    0.03
  -7  -1   0    0.02    0.03
   7  -1   0    0.04    0.03
   7  -1   0    0.06    0.04
   7   1   0    0.00    0.04
   7  -2   0    0.05    0.03
   7   2   0   -0.02    0.05
  -7  -2   0    0.04    0.04
   7   3   0    0.01    0.05
   7  -3   0    0.02    0.07
   7  -3   0   -0.01    0.03
   7  -3   0    0.04    0.04
  -7  -3   0   -0.03    0.04
   7  -4   0    0.02    0.04
   7   4   0    0.02    0.06
   7  -4   0   -0.01    0.03
   7  -4   0    0.01    0.07
  -7  -4   0   -0.04    0.05
   7  -5   0    0.05    0.04
   7  -5   0    0.14    0.08
  -7  -5   0    0.00    0.06
   7  -5   0    0.02    0.05
   7   5   0   -0.06    0.07
   7   6   0    0.03    0.07
   7  -6   0   -0.01    0.05
  -7  -6   0    0.04    0.07
   7  -7   0   -0.02    0.06
   7   7   0   -0.04    0.08
  -7  -7   0    0.16    0.08
   7   8   0   -0.03    0.08
   7  -8   0   -0.05    0.06
  -7  -8   0   -0.02    0.08
   7   9   0    0.02    0.09
   7  -9   0    0.02    0.08
  -7  -9   0    0.09    0.10
  -7 -10   0   -0.01    0.10
   7  10   0   -0.21    0.08
   7 -10   0    0.10    0.09
   8   0   0    4.24    0.14
   8   0   0    4.39    0.15
  -8   0   0    4.20    0.10
   8  -1   0   18.77    0.38
   8   1   0   18.96    0.40
   8   1   0   18.82    0.39
  -8  -1   0   18.72    0.36
   8  -1   0   18.55    0.37
   8  -2   0   45.54    0.81
   8  -2   0   44.77    0.80
  -8  -2   0   45.35    0.80
   8   2   0   44.65    0.84
   8  -3   0   27.41    0.54
  -8  -3   0   30.38    0.58
   8  -3   0   30.92    0.66
   8   3   0   30.49    0.60
   8  -4   0  110.21    1.83
  -8  -4   0  107.92    1.88
   8  -4   0  107.68    1.96
   8  -4   0  110.33    1.84
   8   4   0  109.56    1.90
   8   5   0   62.90    1.19
  -8  -5   0   65.28    1.17
   8  -5   0   64.29    1.13
  -8  -6   0   28.65    0.61
   8  -6   0   28.13    0.56
   8   6   0   27.39    0.61
   8  -7   0    0.75    0.09
  -8  -7   0    0.83    0.11
   8   7   0    1.05    0.13
   8  -8   0    0.13    0.07
  -8  -8   0    0.16    0.10
   8   8   0    0.19    0.10
   8   9   0    7.16    0.30
  -8  -9   0    7.43    0.30
   8  -9   0    7.21    0.26
   8  10   0    0.28    0.11
  -8 -10   0    0.06    0.11
   8 -10   0    0.07    0.09
   9   0   0   -0.09    0.04
   9   0   0   -0.05    0.05
   9   1   0   -0.09    0.06
   9  -1   0    0.00    0.04
  -9  -1   0   -0.03    0.03
   9  -1   0   -0.04    0.05
   9  -2   0    0.15    0.06
   9   2   0    0.19    0.07
   9  -2   0    0.05    0.05
   9  -3   0    0.04    0.04
   9   3   0    0.05    0.07
  -9  -3   0    0.01    0.05
   9   4   0   -0.12    0.07
  -9  -4   0    0.18    0.07
   9  -5   0   -0.06    0.05
  -9  -5   0    0.03    0.07
   9   5   0   -0.08    0.07
   9  -6   0    0.06    0.06
  -9  -6   0    0.12    0.08
   9   6   0    0.08    0.08
  -9  -7   0   -0.09    0.08
   9  -7   0    0.06    0.06
   9   7   0    0.07    0.09
   9  -8   0    0.00    0.07
  -9  -8   0    0.07    0.09
   9   8   0    0.13    0.10
   9  -9   0    0.13    0.08
  -9  -9   0    0.19    0.11
   9   9   0    0.02    0.10
  10   0   0    2.08    0.13
  10  -1   0   10.44    0.27
  10   1   0   10.47    0.29
  10  -2   0   10.06    0.26
  10   2   0   10.02    0.29
 -10  -2   0   10.13    0.26
 -10  -3   0    2.06    0.12
  10   3   0    1.80    0.15
  10  -3   0    1.89    0.12
 -10  -4   0   12.77    0.32
  10   4   0   12.99    0.36
 -10  -5   0    0.48    0.09
  10   5   0    0.42    0.10
  10   6   0    1.12    0.13
 -10  -6   0    1.14    0.13
 -10  -7   0    1.16    0.14
  10  -7   0    1.31    0.12
  10   7   0    1.04    0.14
  10  -8   0    0.13    0.08
 -10  -8   0   -0.04    0.10
  10   8   0    0.03    0.10
  10  -9   0    0.14    0.09
  10   9   0    0.19    0.11
  11   0   0   -0.03    0.06
  11  -1   0   -0.02    0.06
  11   1   0    0.03    0.07
  11   2   0    0.00    0.07
  11  -2   0   -0.06    0.06
  11   3   0    0.04    0.08
  11  -3   0    0.05    0.06
  11   4   0    0.05    0.08
  11  -4   0    0.00    0.06
  11   5   0    0.01    0.09
  11   6   0    0.05    0.09
  11   7   0   -0.04    0.10
  11   8   0    0.06    0.11
  12   0   0    0.97    0.11
  12   1   0    8.85    0.28
  12  -1   0    8.73    0.27
  12   2   0    0.33    0.10
  12  -2   0    0.54    0.09
  12   3   0    0.59    0.11
  12  -3   0    0.63    0.09
  12  -4   0    5.54    0.22
  12   4   0    5.64    0.26
  12   5   0    5.54    0.27
  12  -5   0    6.03    0.23
  12   6   0    1.40    0.17
  12   7   0    0.47    0.13
  13   0   0   -0.05    0.08
  13  -1   0    0.04    0.08
  13   1   0    0.02    0.08
  13   2   0   -0.03    0.09
  13  -2   0    0.02    0.07
  13   3   0   -0.04    0.09
  13  -3   0   -0.01    0.07
  13  -4   0   -0.06    0.07
  13   4   0   -0.06    0.10
  13   5   0    0.04    0.11
  13  -5   0   -0.13    0.07
  14   0   0   13.15    0.38
  14   1   0    3.48    0.22
  14  -1   0    3.49    0.21
  14  -2   0   10.87    0.33
  14   2   0   11.42    0.37
  14  -3   0    0.37    0.10
  14   3   0    0.48    0.13
   0  -1   1    0.04    0.01
   0  -1   1    0.05    0.01
   0   1  -1    0.07    0.01
   0  -1  -1    0.04    0.01
   0   1   1    0.06    0.01
   0   1  -1    0.04    0.01
   0  -2   1   20.95    0.38
   0  -2  -1   21.21    0.38
   0   2   1   21.87    0.38
   0   2  -1   21.25    0.38
   0   2  -1   21.07    0.37
   0   2   1   20.75    0.38
   0  -2  -1   21.11    0.38
   0  -2   1   23.89    0.38
   0  -3   1   -0.02    0.02
   0  -3  -1    0.02    0.03
   0   3  -1    0.01    0.02
   0   3   1    0.00    0.02
   0   3  -1   -0.04    0.02
   0  -3   1    0.03    0.02
   0  -3  -1    0.03    0.02
   0  -4   1   34.29    0.62
   0   4  -1   34.43    0.61
   0  -4   1   34.87    0.63
   0   4   1   34.86    0.62
   0  -4  -1   34.69    0.62
   0   4  -1   34.65    0.62
   0  -4  -1   34.66    0.63
   0  -5   1    0.05    0.04
   0   5  -1    0.00    0.03
   0  -5  -1   -0.01    0.04
   0   5   1    0.15    0.04
   0  -5   1    0.08    0.04
   0   6   1   17.02    0.35
   0   6   1   17.22    0.38
   0  -6  -1   16.67    0.37
   0   6  -1   16.52    0.35
   0  -6   1   16.50    0.37
   0  -7  -1    0.19    0.07
   0   7  -1    0.07    0.05
   0  -7   1   -0.05    0.05
   0   7   1   -0.08    0.05
   0   7  -1   -0.07    0.05
   0   7   1    0.04    0.05
   0  -8   1    7.21    0.26
   0   8  -1    7.52    0.22
   0   8   1    7.90    0.23
   0   8   1    8.16    0.27
   0   8  -1    7.71    0.28
   0  -8  -1    7.66    0.26
   0  -9   1    0.02    0.08
   0   9   1    0.09    0.06
   0   9   1    0.03    0.07
   0   9  -1    0.01    0.06
   0   9  -1   -0.01    0.08
   0  -9  -1    0.01    0.08
   0  10  -1    2.71    0.21
   0  10  -1    2.30    0.16
   0  10   1    2.58    0.16
   0 -10   1    2.61    0.20
   0 -10  -1    2.84    0.20
   0  10   1    2.94    0.21
   0 -11   1   -0.04    0.09
   0 -11  -1    0.06    0.10
   0  11   1    0.11    0.09
   0  11   1    0.06    0.07
   0 -12   1    0.12    0.11
   0 -12  -1    0.20    0.12
   1   0  -1    0.03    0.01
  -1   0   1    0.02    0.01
  -1   0   1    0.04    0.01
   1   0  -1    0.02    0.01
   1  -1  -1   15.91    0.28
  -1   1  -1   15.84    0.29
   1   1   1   15.85    0.28
  -1  -1   1   15.79    0.28
   1  -1  -1   15.54    0.27
   1  -1  -1   15.63    0.28
   1   1   1   15.80    0.28
   1   1  -1   15.84    0.28
   1   1  -1   15.66    0.28
  -1  -1  -1   15.80    0.28
   1  -1   1   15.89    0.29
  -1   1   1   16.04    0.28
  -1   1   1   15.75    0.27
  -1  -1  -1   15.95    0.28
  -1   2  -1   64.21    1.07
  -1   2  -1   66.17    1.07
   1  -2  -1   66.22    1.09
  -1  -2   1   65.48    1.09
  -1  -2   1   65.22    1.09
   1  -2  -1   63.30    1.09
   1   2   1   66.36    1.09
  -1   2  -1   65.79    1.11
   1   2   1   65.80    1.09
   1  -2  -1   65.42    1.08
   1   2  -1   64.93    1.09
  -1   2   1   65.33    1.09
  -1  -2  -1   63.81    1.09
   1  -2   1   64.97    1.10
   1  -2   1   65.43    1.08
  -1   2   1   65.56    1.09
   1  -2   1   64.11    1.07
   1   2  -1   66.07    1.09
  -1   2   1   65.09    1.08
  -1   3  -1    5.45    0.12
   1  -3  -1    5.50    0.13
   1  -3  -1    5.32    0.14
   1   3   1    5.34    0.13
  -1   3  -1    5.37    0.15
  -1  -3   1    5.53    0.14
  -1   3  -1    5.48    0.12
  -1  -3   1    5.32    0.14
   1   3  -1    5.31    0.14
   1  -3   1    5.39    0.12
  -1   3   1    5.37    0.13
  -1   3   1    5.54    0.14
  -1  -3  -1    5.49    0.13
   1  -3   1    5.35    0.13
  -1  -3  -1    5.35    0.14
  -1   3   1    5.57    0.13
   1   3  -1    5.29    0.13
  -1   4  -1    4.98    0.16
   1  -4  -1    5.47    0.14
  -1  -4   1    5.32    0.16
   1   4   1    5.54    0.15
   1  -4  -1    5.43    0.15
  -1   4  -1    5.49    0.14
  -1  -4   1    5.19    0.15
  -1   4  -1    5.46    0.13
  -1  -4  -1    5.30    0.15
   1   4  -1    5.27    0.14
  -1   4   1    5.81    0.16
  -1  -4  -1    5.77    0.16
   1  -4   1    5.50    0.14
  -1   4   1    5.23    0.16
  -1   4   1    5.39    0.13
   1  -4   1    5.33    0.14
   1   5   1   12.74    0.28
  -1  -5   1   12.37    0.29
  -1   5  -1   12.53    0.26
   1  -5  -1   12.26    0.28
  -1   5  -1   12.32    0.30
  -1   5   1   12.46    0.29
   1  -5   1   12.29    0.28
   1   5  -1   12.69    0.27
   1  -5   1   12.26    0.27
  -1   5   1   12.41    0.26
  -1  -5  -1   12.08    0.29
   1   6   1   17.18    0.37
  -1  -6   1   17.43    0.39
   1  -6  -1   17.42    0.38
  -1   6  -1   17.21    0.35
  -1   6  -1   17.34    0.40
  -1   6   1   17.39    0.36
   1   6  -1   17.44    0.37
  -1   6   1   17.75    0.39
  -1  -6  -1   17.22    0.39
   1  -6   1   17.75    0.38
  -1   7  -1   23.65    0.46
  -1   7  -1   23.71    0.53
   1  -7  -1   24.21    0.51
  -1  -7   1   23.58    0.51
   1   7   1   24.36    0.49
  -1   7   1   23.55    0.47
   1   7  -1   23.25    0.48
   1  -7   1   23.81    0.50
  -1  -7  -1   23.31    0.51
  -1   7   1   23.36    0.51
  -1   8  -1   15.58    0.42
  -1  -8   1   16.30    0.41
  -1   8  -1   16.19    0.35
   1  -8  -1   17.04    0.41
   1   8   1   16.41    0.38
  -1   8   1   16.12    0.41
  -1   8   1   15.91    0.36
  -1  -8  -1   15.96    0.41
   1  -8   1   16.00    0.40
   1   8  -1   15.76    0.37
  -1   9  -1    9.23    0.25
  -1   9  -1    9.25    0.33
   1   9   1    8.98    0.31
   1   9   1    9.79    0.28
   1  -9  -1   10.14    0.31
  -1  -9   1    9.57    0.31
  -1   9   1    9.78    0.26
   1  -9   1    9.58    0.30
  -1   9   1    9.41    0.32
   1   9  -1    9.51    0.27
  -1  -9  -1    9.01    0.31
   1  10   1    1.33    0.15
   1 -10  -1    1.28    0.15
   1  10   1    1.50    0.13
  -1 -10   1    1.17    0.14
  -1  10  -1    1.31    0.12
  -1  10  -1    1.43    0.16
  -1  10   1    1.42    0.15
   1  10  -1    1.36    0.12
  -1  10   1    1.41    0.12
   1 -10   1    1.57    0.15
  -1 -10  -1    1.56    0.17
   1  10  -1    1.30    0.15
   1 -11  -1    0.73    0.13
   1  11   1    0.69    0.12
   1  11   1    0.69    0.10
  -1 -11   1    0.59    0.12
  -1 -11  -1    0.62    0.12
   1 -11   1    0.71    0.13
   1  11  -1    0.88    0.11
  -1  11   1    0.73    0.12
   1 -12  -1    0.08    0.11
  -1 -12   1    0.25    0.12
   1 -12   1    0.04    0.11
  -1 -12  -1    0.09    0.11
  -2   0   1    0.85    0.04
  -2   0   1    0.62    0.04
   2   0  -1    0.61    0.04
   2   0  -1    0.74    0.04
   2  -1  -1    0.06    0.02
   2   1   1    0.01    0.02
  -2  -1   1    0.00    0.03
   2   1   1    0.03    0.02
  -2  -1   1    0.06    0.03
  -2  -1  -1    0.01    0.02
  -2   1   1    0.03    0.02
  -2  -1  -1    0.03    0.02
   2   1  -1    0.02    0.02
  -2   1   1    0.02    0.02
   2  -1   1    0.02    0.04
   2   1  -1    0.00    0.03
  -2   2  -1  112.27    1.88
   2   2   1  115.49    1.86
   2  -2  -1  112.40    1.84
  -2  -2   1  111.69    1.86
   2  -2  -1  111.67    1.85
   2   2   1  111.31    1.86
  -2  -2   1  112.99    1.86
   2  -2  -1  113.18    1.87
   2  -2   1  113.96    1.83
  -2  -2  -1  112.82    1.86
   2   2  -1  110.82    1.86
  -2  -2  -1  110.70    1.86
  -2   2   1  114.47    1.85
   2  -2   1  111.33    1.85
  -2   2   1  110.89    1.86
   2  -2   1  112.96    1.88
   2   2  -1  112.26    1.86
  -2  -3   1    6.03    0.16
   2  -3  -1    6.30    0.16
   2   3   1    6.18    0.15
   2  -3  -1    5.93    0.15
  -2   3  -1    6.19    0.17
  -2   3  -1    6.13    0.12
   2   3   1    5.95    0.15
   2  -3  -1    6.20    0.14
  -2  -3   1    6.08    0.15
  -2   3  -1    5.99    0.12
   2  -3   1    6.39    0.17
  -2  -3  -1    5.98    0.16
  -2  -3  -1    6.07    0.15
   2   3  -1    5.81    0.15
   2  -3   1    6.15    0.14
   2  -3   1    6.19    0.13
  -2   3   1    6.06    0.16
  -2   3   1    6.20    0.13
   2   3  -1    6.13    0.15
  -2   3   1    6.17    0.14
  -2  -4   1    3.48    0.13
  -2   4  -1    3.70    0.10
   2   4   1    3.64    0.12
   2  -4  -1    3.57    0.11
   2  -4  -1    3.49    0.12
  -2   4  -1    3.47    0.14
  -2   4  -1    3.62    0.09
   2  -4  -1    3.71    0.13
  -2   4   1    3.70    0.12
   2   4  -1    3.56    0.12
  -2   4   1    3.62    0.13
  -2  -4  -1    3.22    0.13
   2  -4   1    3.54    0.10
  -2   4   1    3.54    0.10
   2  -4   1    3.50    0.11
   2  -5  -1   18.45    0.38
   2  -5  -1   18.60    0.37
  -2   5  -1   18.32    0.34
  -2  -5   1   18.53    0.39
   2   5   1   18.27    0.38
  -2   5  -1   18.74    0.41
  -2   5   1   19.24    0.40
   2  -5   1   18.07    0.37
  -2   5   1   18.41    0.35
   2   5  -1   18.02    0.38
   2  -5   1   18.19    0.36
  -2  -5  -1   18.32    0.39
   2  -6  -1    7.75    0.22
  -2  -6   1    7.76    0.23
  -2   6  -1    7.63    0.18
   2   6   1    7.49    0.22
  -2   6  -1    7.57    0.25
   2   6  -1    7.95    0.22
  -2   6   1    7.98    0.23
  -2   6   1    7.87    0.19
   2  -6   1    7.70    0.21
  -2  -6  -1    7.67    0.23
   2  -7  -1   12.77    0.32
  -2   7  -1   12.40    0.27
  -2  -7   1   11.90    0.33
   2   7   1   13.02    0.31
  -2   7  -1   12.75    0.35
   2  -7   1   12.58    0.31
   2   7  -1   12.52    0.31
  -2   7   1   12.53    0.28
  -2   7   1   12.24    0.33
  -2  -7  -1   12.51    0.33
  -2  -8   1    6.81    0.26
   2   8   1    7.51    0.24
   2  -8  -1    6.78    0.24
  -2   8  -1    7.28    0.19
  -2   8  -1    6.79    0.27
   2   8  -1    7.22    0.23
  -2  -8  -1    6.92    0.25
  -2   8   1    7.62    0.21
   2  -8   1    7.36    0.24
  -2   8   1    7.13    0.26
  -2   9  -1    2.59    0.12
   2   9   1    2.24    0.16
  -2   9  -1    2.42    0.19
   2  -9  -1    2.60    0.18
  -2  -9   1    2.41    0.18
   2   9  -1    2.11    0.15
  -2  -9  -1    1.66    0.15
  -2   9   1    2.29    0.18
   2  -9   1    2.49    0.17
  -2   9   1    2.34    0.13
   2  10   1    0.98    0.12
   2 -10  -1    1.17    0.14
  -2 -10   1    0.70    0.12
  -2  10  -1    1.18    0.15
  -2  10   1    1.23    0.15
  -2 -10  -1    1.53    0.16
   2  10  -1    1.12    0.12
   2 -10   1    1.12    0.13
  -2  10   1    1.09    0.10
   2  11   1    0.12    0.08
   2 -11  -1    0.00    0.09
  -2 -11   1    0.05    0.10
   2  11   1    0.12    0.09
  -2 -11  -1   -0.05    0.09
   2 -11   1   -0.02    0.09
  -2  11   1    0.11    0.10
   2  11  -1    0.10    0.08
   2  12   1    0.01    0.08
   2 -12  -1    0.06    0.11
  -2 -12   1   -0.02    0.11
   2 -12   1   -0.03    0.10
  -2 -12  -1    0.06    0.11
  -3   0   1    0.00    0.02
   3   0  -1    0.04    0.02
   3   0  -1    0.10    0.03
   3   0   1    0.01    0.02
   3   0   1    0.02    0.01
   3   1   1    3.36    0.09
  -3  -1   1    3.31    0.10
   3  -1  -1    3.36    0.09
  -3  -1   1    3.49    0.10
   3   1   1    3.37    0.09
  -3   1   1    3.54    0.08
   3   1  -1    3.25    0.10
  -3  -1  -1    3.44    0.09
  -3  -1  -1    3.47    0.09
  -3   1   1    3.49    0.08
   3   1  -1    3.43    0.10
  -3  -2   1    3.51    0.11
  -3  -2   1    3.61    0.11
   3  -2  -1    3.32    0.09
   3   2   1    3.35    0.10
   3  -2  -1    3.38    0.12
   3   2   1    3.45    0.10
   3  -2  -1    3.52    0.09
   3  -2   1    3.50    0.12
   3  -2   1    3.57    0.07
  -3   2   1    3.44    0.09
  -3   2   1    3.39    0.09
   3   2  -1    3.42    0.10
   3   2  -1    3.49    0.11
  -3  -2  -1    3.42    0.10
  -3  -2  -1    3.44    0.10
   3  -2   1    3.46    0.07
  -3  -3   1   17.79    0.35
   3  -3  -1   17.70    0.34
   3  -3  -1   17.97    0.33
  -3   3  -1   17.48    0.37
   3   3   1   17.80    0.35
   3  -3  -1   17.91    0.36
   3   3  -1   17.58    0.35
  -3   3   1   17.79    0.33
  -3  -3  -1   17.59    0.35
   3  -3   1   17.77    0.31
   3   3  -1   17.65    0.35
  -3   3   1   18.15    0.32
   3  -3   1   17.37    0.32
   3  -3   1   16.92    0.37
  -3  -3  -1   17.72    0.37
  -3   4  -1   10.37    0.27
  -3   4  -1    9.61    0.19
  -3   4  -1   10.46    0.19
   3   4   1   10.73    0.25
   3  -4  -1   10.56    0.26
  -3  -4   1   10.71    0.25
   3  -4  -1   10.24    0.23
   3  -4  -1   10.25    0.22
   3   4  -1   10.44    0.25
   3  -4   1   10.57    0.21
  -3   4   1   11.05    0.23
  -3   4   1   10.59    0.21
   3  -4   1   10.55    0.22
  -3   4   1   10.33    0.26
  -3  -4  -1   10.95    0.25
   3  -4   1   10.30    0.27
  -3   5  -1    7.10    0.15
   3   5   1    6.84    0.20
   3  -5  -1    7.03    0.18
   3  -5  -1    6.98    0.19
  -3   5  -1    7.37    0.23
  -3  -5   1    7.30    0.21
   3  -5  -1    6.91    0.21
  -3   5  -1    7.12    0.15
  -3   5   1    7.23    0.16
   3   5  -1    6.69    0.20
   3  -5   1    6.98    0.18
  -3  -5  -1    7.23    0.21
  -3   5   1    7.14    0.22
   3  -5   1    7.01    0.17
   3   6   1    7.28    0.21
  -3  -6   1    7.05    0.22
  -3   6  -1    7.06    0.24
  -3   6  -1    7.10    0.16
   3  -6  -1    7.29    0.21
   3  -6   1    7.14    0.19
  -3  -6  -1    7.19    0.22
   3   6  -1    7.27    0.21
  -3   6   1    7.17    0.17
   3  -6   1    7.22    0.20
  -3   6   1    6.98    0.23
  -3  -7   1    0.20    0.07
   3   7   1    0.11    0.07
  -3   7  -1    0.17    0.08
  -3   7  -1    0.30    0.04
   3  -7  -1    0.22    0.07
  -3  -7  -1    0.17    0.08
  -3   7   1    0.28    0.05
  -3   7   1    0.23    0.07
   3   7  -1    0.38    0.07
   3  -7   1    0.23    0.06
  -3   8  -1   11.05    0.24
  -3   8  -1   10.55    0.34
   3   8   1   11.00    0.30
   3  -8  -1   10.76    0.31
  -3  -8   1   11.30    0.33
  -3   8   1   10.94    0.33
   3   8  -1   10.66    0.30
  -3   8   1   10.78    0.26
   3  -8   1   10.45    0.30
  -3  -8  -1   11.04    0.32
  -3  -9   1    2.47    0.19
  -3   9  -1    2.50    0.20
   3   9   1    2.61    0.17
   3  -9  -1    2.80    0.18
  -3   9   1    2.79    0.13
  -3  -9  -1    2.50    0.18
   3  -9   1    2.44    0.17
   3   9  -1    2.67    0.17
  -3   9   1    2.69    0.19
  -3 -10   1    7.11    0.30
  -3  10  -1    7.53    0.32
   3 -10  -1    7.88    0.29
   3  10   1    7.46    0.27
  -3 -10  -1    7.60    0.30
  -3  10   1    7.56    0.30
   3  10  -1    7.90    0.27
   3 -10   1    7.65    0.28
  -3 -11   1   -0.08    0.09
   3 -11  -1    0.02    0.10
   3  11   1    0.12    0.09
   3  11  -1   -0.11    0.07
  -3 -11  -1   -0.11    0.10
  -3  11   1   -0.07    0.11
   3 -11   1    0.13    0.09
   3 -12  -1    1.56    0.18
  -3 -12   1    1.91    0.20
   3  12   1    1.65    0.17
   3  12  -1    1.70    0.16
  -3 -12  -1    1.41    0.18
   3 -12   1    1.70    0.18
  -4   0  -1    0.02    0.01
   4   0   1   -0.02    0.02
   4   0   1   -0.01    0.02
  -4   0  -1    0.02    0.01
  -4   0   1    0.01    0.03
   4   0  -1    0.02    0.03
   4   1   1   16.71    0.31
   4   1   1   16.81    0.31
   4  -1  -1   16.69    0.31
  -4  -1   1   16.69    0.32
  -4  -1   1   16.16    0.32
   4  -1   1   16.77    0.29
  -4   1   1   16.59    0.30
  -4  -1  -1   16.80    0.30
  -4   1   1   16.61    0.30
   4  -1   1   16.56    0.29
   4   1  -1   16.75    0.32
  -4  -1  -1   16.79    0.30
   4   1  -1   16.69    0.33
   4  -2  -1    7.84    0.16
  -4  -2   1    7.60    0.18
  -4  -2   1    7.87    0.20
   4  -2  -1    7.55    0.17
   4   2   1    7.89    0.18
   4   2   1    7.71    0.18
  -4   2   1    7.71    0.16
   4  -2   1    7.82    0.15
   4  -2   1    7.87    0.15
   4   2  -1    7.82    0.19
   4  -2   1    7.88    0.21
  -4   2   1    7.75    0.16
  -4  -2  -1    7.76    0.18
   4   2  -1    7.83    0.19
  -4  -2  -1    7.73    0.18
   4  -3  -1    7.28    0.21
  -4  -3   1    7.27    0.19
   4  -3  -1    7.30    0.16
   4   3   1    7.30    0.19
   4  -3  -1    7.57    0.17
   4   3   1    7.06    0.19
  -4  -3  -1    7.32    0.19
   4  -3   1    7.39    0.15
  -4   3   1    7.31    0.16
  -4   3   1    7.35    0.16
   4   3  -1    7.22    0.19
   4  -3   1    7.13    0.21
   4  -3   1    7.48    0.14
   4  -4  -1    4.55    0.17
  -4  -4   1    4.12    0.16
   4   4   1    4.11    0.15
   4  -4  -1    4.49    0.14
   4  -4  -1    4.31    0.12
  -4   4  -1    4.76    0.18
  -4   4   1    4.53    0.12
  -4  -4  -1    4.53    0.15
  -4   4   1    4.46    0.12
   4   4  -1    4.55    0.16
   4  -4   1    4.56    0.12
   4  -4   1    4.57    0.17
   4  -4   1    4.50    0.11
  -4   5  -1    4.08    0.08
  -4   5  -1    3.82    0.17
   4  -5  -1    4.22    0.17
   4  -5  -1    4.11    0.12
   4  -5  -1    3.93    0.14
  -4   5  -1    4.04    0.08
  -4  -5   1    4.10    0.16
   4   5   1    3.76    0.15
   4  -5   1    4.06    0.17
  -4   5   1    3.95    0.10
   4  -5   1    3.88    0.13
   4  -5   1    3.90    0.12
   4   5  -1    3.96    0.15
  -4  -5  -1    3.84    0.16
  -4  -6   1    0.29    0.07
   4   6   1    0.23    0.07
  -4   6  -1    0.33    0.05
  -4   6  -1    0.27    0.07
   4  -6  -1    0.28    0.06
  -4   6  -1    0.23    0.03
   4  -6  -1    0.36    0.07
   4  -6   1    0.32    0.06
   4  -6   1    0.29    0.05
   4   6  -1    0.27    0.07
  -4   6   1    0.32    0.04
  -4  -6  -1    0.21    0.07
  -4   6   1    0.21    0.07
  -4   7  -1   11.78    0.35
   4  -7  -1   11.58    0.30
  -4   7  -1   11.67    0.23
   4   7   1   11.92    0.31
  -4  -7   1   12.01    0.33
  -4   7   1   11.51    0.25
   4  -7   1   12.06    0.30
  -4   7   1   11.63    0.34
  -4  -7  -1   11.37    0.32
   4   7  -1   11.88    0.31
   4   8   1   -0.04    0.07
   4  -8  -1    0.02    0.07
  -4  -8   1   -0.03    0.08
  -4   8  -1    0.07    0.08
  -4   8   1    0.05    0.08
  -4  -8  -1   -0.01    0.08
   4  -8   1    0.04    0.07
  -4   8   1    0.07    0.04
   4   8  -1   -0.09    0.07
   4  -9  -1    5.42    0.24
   4   9   1    5.38    0.23
  -4  -9   1    5.81    0.26
  -4   9  -1    5.05    0.26
   4  -9   1    5.69    0.23
   4   9  -1    5.83    0.23
  -4  -9  -1    5.10    0.25
  -4   9   1    5.69    0.26
   4 -10  -1    0.50    0.11
   4  10   1    0.48    0.10
  -4 -10   1    0.48    0.12
  -4  10  -1    0.67    0.14
   4  10  -1    0.49    0.11
   4 -10   1    0.50    0.11
  -4 -10  -1    0.44    0.12
  -4  10   1    0.40    0.11
  -4 -11   1    0.71    0.14
   4  11   1    0.60    0.12
   4 -11  -1    0.88    0.14
   4  11  -1    0.87    0.13
   4 -11   1    0.72    0.12
  -4 -11  -1    0.85    0.15
  -5   0   1    0.03    0.03
   5   0  -1   -0.02    0.03
   5   0  -1    0.01    0.03
  -5   0  -1    0.00    0.01
   5   0   1   -0.01    0.03
   5   0   1   -0.02    0.02
   5   1   1    3.60    0.11
   5   1   1    3.54    0.11
  -5  -1   1    3.83    0.12
   5  -1  -1    3.55    0.11
   5  -1  -1    3.71    0.11
  -5  -1   1    3.49    0.11
   5  -1   1    3.64    0.09
  -5   1   1    3.64    0.09
   5   1  -1    3.43    0.11
  -5  -1  -1    3.72    0.10
  -5   1   1    3.44    0.09
   5   1  -1    3.70    0.12
  -5  -1  -1    3.50    0.10
   5  -2  -1  228.69    3.75
   5   2   1  225.76    3.76
   5  -2  -1  229.08    3.75
  -5  -2   1  229.93    3.76
   5   2   1  226.51    3.76
  -5  -2  -1  229.74    3.75
   5  -2   1  229.51    3.81
   5   2  -1  227.33    3.77
   5   2  -1  231.37    3.77
   5  -2   1  228.36    3.72
   5  -2   1  231.48    3.73
  -5   2   1  225.68    3.72
  -5   2   1  231.24    3.72
   5   3   1    0.32    0.05
   5  -3  -1    0.50    0.04
  -5  -3   1    0.38    0.06
   5  -3  -1    0.39    0.05
   5  -3  -1    0.37    0.07
  -5   3   1    0.41    0.03
  -5  -3  -1    0.44    0.06
   5  -3   1    0.51    0.04
   5  -3   1    0.54    0.07
   5  -3   1    0.47    0.03
  -5   3   1    0.52    0.04
   5   3  -1    0.50    0.07
   5  -4  -1   55.17    0.95
  -5  -4   1   54.07    0.99
   5  -4  -1   55.76    1.02
   5   4   1   55.99    0.99
   5  -4  -1   54.94    0.96
  -5   4   1   55.37    0.93
   5  -4   1   55.34    1.02
   5  -4   1   54.62    0.93
  -5  -4  -1   55.72    0.98
  -5   4   1   54.32    0.93
   5  -4   1   54.74    0.94
   5   4  -1   54.22    0.99
   5  -5  -1    4.40    0.18
   5  -5  -1    4.16    0.15
   5  -5  -1    4.45    0.13
   5   5   1    4.50    0.17
  -5  -5   1    4.38    0.17
   5   5  -1    4.50    0.17
  -5  -5  -1    4.39    0.17
  -5   5   1    4.52    0.12
   5  -5   1    4.45    0.12
   5  -5   1    4.40    0.13
   5  -5   1    4.60    0.19
   5   6   1    5.57    0.20
   5  -6  -1    4.96    0.17
  -5   6  -1    4.93    0.22
  -5  -6   1    5.37    0.20
   5  -6  -1    4.90    0.21
   5  -6   1    5.09    0.22
   5  -6   1    5.08    0.16
  -5  -6  -1    5.23    0.20
   5   6  -1    5.03    0.19
  -5   6   1    5.12    0.14
   5  -6   1    4.99    0.15
   5   7   1    5.85    0.22
   5  -7  -1    5.71    0.20
  -5   7  -1    5.41    0.24
  -5  -7   1    5.88    0.23
  -5  -7  -1    5.90    0.23
   5   7  -1    5.36    0.21
  -5   7   1    4.86    0.14
   5  -7   1    5.51    0.19
  -5  -8   1    2.23    0.18
   5  -8  -1    2.28    0.15
   5   8   1    2.04    0.16
  -5   8  -1    2.14    0.19
  -5  -8  -1    2.60    0.18
   5   8  -1    2.27    0.17
   5  -8   1    2.34    0.14
   5  -9  -1    2.23    0.17
  -5   9  -1    2.37    0.20
   5   9   1    2.17    0.18
  -5  -9   1    1.92    0.17
   5  -9   1    2.04    0.15
  -5  -9  -1    2.01    0.17
   5   9  -1    1.95    0.17
  -5 -10   1    5.33    0.27
   5  10   1    4.97    0.24
   5 -10  -1    5.27    0.24
  -5 -10  -1    4.42    0.26
   5 -10   1    5.02    0.23
   5  10  -1    5.27    0.25
   5 -11  -1    0.37    0.12
   5  11   1    0.31    0.11
  -5 -11   1    0.17    0.12
   5 -11   1    0.42    0.11
   5  11  -1    0.21    0.10
  -5 -11  -1    0.36    0.13
   6   0   1   -0.01    0.03
   6   0  -1   -0.01    0.03
   6   0  -1    0.00    0.04
   6   0   1    0.00    0.03
  -6   0   1   -0.02    0.03
   6   1   1    5.29    0.15
   6   1   1    5.38    0.15
   6  -1  -1    5.40    0.15
  -6  -1   1    5.35    0.15
   6  -1  -1    5.33    0.14
  -6   1   1    5.47    0.12
  -6   1   1    5.45    0.13
   6  -1   1    5.61    0.13
   6  -1   1    5.58    0.13
  -6  -1  -1    5.38    0.13
   6   1  -1    5.78    0.16
   6   1  -1    5.54    0.16
  -6  -1  -1    5.40    0.13
   6   2   1    6.02    0.17
  -6  -2   1    6.24    0.17
   6  -2  -1    6.28    0.16
   6   2   1    6.03    0.17
  -6   2   1    5.98    0.13
   6  -2   1    5.94    0.21
   6  -2   1    6.00    0.13
  -6  -2  -1    5.87    0.15
   6   2  -1    5.85    0.18
  -6   2   1    5.15    0.12
   6  -3  -1    7.19    0.23
   6   3   1    7.03    0.20
   6  -3  -1    7.19    0.18
  -6  -3   1    7.25    0.20
   6  -3  -1    7.40    0.16
   6   3  -1    7.02    0.21
  -6   3   1    7.14    0.14
   6  -3   1    7.42    0.15
  -6  -3  -1    7.08    0.19
   6  -3   1    7.32    0.16
   6  -3   1    7.32    0.24
   6  -4  -1    7.71    0.20
   6  -4  -1    7.77    0.18
  -6  -4   1    8.06    0.22
   6   4   1    7.83    0.22
   6  -4  -1    7.62    0.25
   6  -4   1    7.95    0.26
   6  -4   1    7.70    0.17
  -6   4   1    7.78    0.15
   6   4  -1    7.55    0.23
  -6  -4  -1    7.38    0.21
   6  -4   1    7.71    0.18
   6  -5  -1    0.66    0.10
   6  -5  -1    0.77    0.06
  -6  -5   1    0.92    0.10
   6  -5  -1    0.73    0.07
   6   5   1    0.65    0.09
  -6   5   1    0.81    0.05
   6  -5   1    0.89    0.08
   6   5  -1    0.79    0.09
   6  -5   1    0.80    0.11
   6  -5   1    0.71    0.06
  -6  -5  -1    0.61    0.08
  -6  -6   1    2.24    0.15
   6   6   1    2.13    0.15
   6  -6  -1    1.94    0.12
   6  -6  -1    2.12    0.16
   6  -6   1    2.30    0.17
   6   6  -1    2.19    0.15
   6  -6   1    2.13    0.10
  -6  -6  -1    1.89    0.15
   6  -6   1    2.14    0.12
   6  -7  -1    0.22    0.08
  -6  -7   1    0.34    0.09
   6   7   1    0.35    0.09
   6  -7  -1    0.31    0.07
   6   7  -1    0.26    0.09
  -6  -7  -1    0.31    0.09
   6  -7   1    0.28    0.07
   6  -8  -1    1.48    0.13
  -6  -8   1    1.49    0.15
   6   8   1    1.35    0.14
  -6  -8  -1    1.28    0.14
   6  -8   1    1.25    0.11
   6   8  -1    1.44    0.14
   6   9   1    0.29    0.10
   6  -9  -1    0.42    0.10
  -6  -9   1    0.36    0.11
   6  -9   1    0.47    0.09
  -6  -9  -1    0.44    0.11
   6   9  -1    0.62    0.11
   6 -10  -1    1.60    0.16
   6  10   1    1.62    0.16
  -6 -10   1    1.65    0.17
  -6 -10  -1    1.55    0.17
   6 -10   1    1.54    0.14
   6  10  -1    1.27    0.15
   6  11   1    0.30    0.12
  -6 -11   1    0.35    0.13
   6 -11  -1    0.59    0.13
   6 -11   1    0.47    0.12
   6  11  -1    0.45    0.12
  -6 -11  -1    0.29    0.13
  -7   0   1    0.03    0.03
   7   0   1    0.01    0.04
   7   0   1    0.03    0.03
   7   0  -1    0.04    0.04
   7   0  -1    0.00    0.03
   7   1   1    0.14    0.04
  -7  -1   1    0.15    0.04
   7   1   1    0.10    0.04
   7  -1  -1    0.14    0.05
   7  -1  -1    0.15    0.04
   7  -1   1    0.19    0.04
   7   1  -1    0.18    0.05
   7   1  -1    0.12    0.05
  -7   1   1    0.13    0.03
  -7   1   1    0.21    0.03
  -7  -1  -1    0.12    0.03
   7  -1   1    0.15    0.03
  -7  -2   1    1.23    0.09
   7  -2  -1    1.24    0.08
   7   2   1    1.40    0.10
   7   2   1    1.30    0.09
  -7  -2  -1    1.38    0.08
   7  -2   1    1.17    0.11
   7   2  -1    1.18    0.10
  -7   2   1    1.33    0.05
  -7   2   1    1.32    0.05
   7  -2   1    1.30    0.06
  -7  -3   1    8.02    0.22
   7  -3  -1    8.45    0.19
   7   3   1    8.48    0.23
   7  -3  -1    8.90    0.28
   7  -3   1    8.69    0.28
   7  -3   1    8.26    0.18
   7  -3   1    8.30    0.19
  -7  -3  -1    8.41    0.21
   7   3  -1    8.28    0.24
   7  -4  -1    0.66    0.07
   7  -4  -1    0.67    0.06
  -7  -4   1    0.78    0.09
   7  -4  -1    0.61    0.10
   7   4   1    0.69    0.09
   7   4  -1    0.53    0.09
   7  -4   1    0.69    0.06
   7  -4   1    0.76    0.11
   7  -4   1    0.66    0.05
  -7  -4  -1    0.65    0.08
   7  -5  -1   21.48    0.45
   7  -5  -1   22.17    0.53
  -7  -5   1   22.16    0.49
   7  -5  -1   22.23    0.43
   7   5   1   21.91    0.48
  -7  -5  -1   22.94    0.48
   7   5  -1   21.78    0.49
   7  -5   1   22.00    0.42
   7  -5   1   22.13    0.43
   7  -5   1   22.05    0.53
  -7  -6   1    0.75    0.10
   7   6   1    0.82    0.11
   7  -6   1    0.62    0.07
  -7  -6  -1    0.79    0.10
   7   6  -1    0.81    0.11
   7  -7  -1    4.46    0.19
  -7  -7   1    4.71    0.22
   7   7   1    4.92    0.22
  -7  -7  -1    4.76    0.21
   7  -7   1    4.66    0.17
   7   7  -1    4.67    0.22
   7   8   1    0.86    0.12
  -7  -8   1    0.62    0.11
   7  -8  -1    0.80    0.11
  -7  -8  -1    0.65    0.11
   7   8  -1    0.93    0.13
   7  -8   1    0.93    0.10
   7   9   1    0.37    0.11
  -7  -9   1    0.37    0.11
   7  -9  -1    0.20    0.09
  -7  -9  -1    0.37    0.11
   7   9  -1    0.23    0.10
   7  -9   1    0.31    0.09
   7 -10  -1    0.08    0.09
  -7 -10   1   -0.13    0.10
   7  10   1    0.14    0.10
   7 -10   1    0.06    0.08
  -7 -10  -1   -0.22    0.09
   7  10  -1   -0.01    0.10
   8   0   1   -0.08    0.03
   8   0  -1    0.00    0.04
   8   0   1   -0.04    0.04
   8   0  -1    0.04    0.05
   8   1   1    4.94    0.16
  -8  -1   1    5.09    0.15
   8  -1  -1    4.76    0.16
   8  -1  -1    5.00    0.16
   8   1   1    4.92    0.16
  -8   1   1    5.25    0.12
   8  -1   1    4.86    0.14
   8   1  -1    5.11    0.18
   8  -1   1    4.82    0.15
   8   2   1    5.19    0.18
  -8  -2   1    5.09    0.16
   8  -2  -1    5.12    0.17
   8  -2  -1    5.11    0.16
   8  -2   1    5.08    0.15
   8   2  -1    5.05    0.19
   8  -2   1    5.17    0.14
  -8  -2  -1    5.66    0.15
   8  -3  -1   13.71    0.29
   8  -3  -1   14.31    0.39
  -8  -3   1   14.31    0.33
   8   3   1   13.75    0.34
  -8  -3  -1   14.12    0.31
   8   3  -1   13.27    0.35
   8  -3   1   13.82    0.29
   8  -3   1   14.17    0.40
   8  -4  -1    8.48    0.29
  -8  -4   1    8.76    0.25
   8  -4  -1    7.76    0.20
   8   4   1    7.89    0.25
   8  -4   1    7.61    0.18
   8  -4   1    7.85    0.20
   8  -4   1    8.40    0.31
   8   4  -1    7.44    0.26
  -8  -5   1    2.67    0.17
   8   5   1    2.67    0.18
   8  -5  -1    2.73    0.14
   8   5  -1    2.91    0.18
   8  -5   1    2.30    0.12
  -8  -6   1    3.68    0.19
   8   6   1    3.52    0.20
   8  -6  -1    3.79    0.16
   8  -6   1    3.25    0.14
   8   6  -1    3.46    0.19
  -8  -6  -1    3.75    0.19
  -8  -7   1    0.12    0.08
   8  -7  -1    0.13    0.07
   8   7   1    0.02    0.08
  -8  -7  -1    0.09    0.08
   8  -7   1    0.09    0.06
   8   7  -1    0.04    0.08
   8  -8  -1    1.08    0.12
  -8  -8   1    1.10    0.14
   8   8   1    1.33    0.15
  -8  -8  -1    1.13    0.13
   8   8  -1    1.10    0.14
   8  -8   1    1.08    0.11
   8  -9  -1   -0.09    0.08
   8   9   1    0.09    0.10
  -8  -9   1    0.16    0.11
   8   9  -1   -0.01    0.09
   8  -9   1    0.12    0.08
  -8  -9  -1    0.11    0.10
   8  10   1    0.67    0.13
   8 -10  -1    0.74    0.13
  -8 -10   1    0.56    0.14
   8  10  -1    0.65    0.13
   8 -10   1    0.44    0.10
  -8 -10  -1    0.57    0.14
   9   0   1    0.01    0.04
   9   0  -1    0.04    0.06
   9   0   1   -0.05    0.05
  -9   0   1    0.02    0.03
  -9  -1   1    1.22    0.09
   9   1   1    1.31    0.11
   9  -1  -1    1.66    0.10
   9   1   1    1.29    0.11
   9  -1  -1    1.53    0.11
  -9  -1  -1    1.33    0.05
  -9   1   1    1.48    0.05
   9   1  -1    1.36    0.11
   9  -1   1    1.50    0.10
  -9  -1  -1    1.45    0.05
   9  -1   1    1.41    0.09
  -9   1   1    1.54    0.05
   9   2   1   81.56    1.41
   9  -2  -1   80.60    1.40
  -9  -2   1   80.12    1.38
   9  -2  -1   79.24    1.39
   9  -2   1   79.22    1.37
  -9  -2  -1   78.90    1.35
   9  -2   1   81.47    1.38
   9   2  -1   79.82    1.43
   9  -3  -1    1.67    0.12
   9  -3  -1    1.53    0.10
  -9  -3   1    1.65    0.12
   9   3   1    1.55    0.14
   9   3  -1    1.57    0.13
  -9  -3  -1    1.78    0.11
   9  -3   1    1.81    0.09
  -9  -4   1   20.03    0.44
   9   4   1   19.61    0.46
   9   4  -1   19.73    0.47
  -9  -4  -1   20.03    0.43
   9   5   1    1.06    0.12
  -9  -5   1    1.19    0.12
   9   5  -1    1.20    0.13
   9  -5   1    1.20    0.10
  -9  -5  -1    1.30    0.11
  -9  -6   1    6.39    0.24
   9  -6  -1    6.19    0.21
   9   6   1    6.51    0.26
  -9  -6  -1    6.62    0.24
   9   6  -1    6.00    0.25
   9  -6   1    6.66    0.20
   9  -7  -1    5.19    0.20
   9   7   1    5.29    0.24
  -9  -7   1    5.12    0.23
   9  -7   1    4.74    0.18
   9   7  -1    4.69    0.24
  -9  -7  -1    4.96    0.22
   9   8   1    2.47    0.21
   9  -8  -1    2.74    0.17
  -9  -8   1    2.62    0.20
  -9  -8  -1    2.70    0.20
   9  -8   1    2.87    0.16
   9   8  -1    2.98    0.22
   9  -9  -1    1.36    0.14
  -9  -9   1    1.75    0.18
   9   9   1    1.18    0.16
   9   9  -1    1.59    0.17
   9  -9   1    1.67    0.14
  -9  -9  -1    1.58    0.17
  10   0   1   -0.01    0.05
  10   0  -1   -0.05    0.06
  10  -1  -1    2.27    0.14
  10   1   1    2.34    0.14
 -10  -1   1    2.27    0.10
  10  -1   1    2.28    0.12
  10   1  -1    2.34    0.15
  10  -2  -1    4.64    0.18
  10   2   1    4.40    0.19
 -10  -2   1    4.25    0.15
  10  -2   1    4.23    0.16
  10   2  -1    4.45    0.20
 -10  -3   1    8.18    0.23
  10   3   1    7.74    0.26
  10  -3  -1    7.90    0.24
  10  -3   1    8.19    0.22
  10   3  -1    7.73    0.27
  10   4   1    1.59    0.14
 -10  -4   1    1.72    0.13
  10   4  -1    1.50    0.14
 -10  -4  -1    1.82    0.18
 -10  -5   1    2.51    0.16
  10   5   1    2.55    0.18
 -10  -5  -1    2.87    0.20
  10   5  -1    2.29    0.18
  10   6   1    0.32    0.10
 -10  -6   1    0.43    0.10
 -10  -6  -1    0.41    0.15
  10   6  -1    0.35    0.10
  10  -6   1    0.36    0.07
  10  -7  -1    0.36    0.09
  10   7   1    0.21    0.10
 -10  -7   1    0.37    0.11
  10  -7   1    0.42    0.08
  10   7  -1    0.58    0.13
  10   8   1    1.23    0.16
 -10  -8   1    1.37    0.15
  10  -8  -1    1.56    0.14
  10  -8   1    1.44    0.13
  10   8  -1    1.14    0.16
 -10  -9   1    0.95    0.15
  10  -9  -1    0.69    0.12
  10   9   1    0.63    0.14
  10  -9   1    0.85    0.12
  10   9  -1    0.48    0.13
  11   0   1   -0.03    0.06
  11   0  -1   -0.08    0.06
  11   1   1    1.01    0.11
  11  -1  -1    0.90    0.10
  11  -1   1    0.92    0.10
  11   1  -1    1.29    0.12
  11   2   1    0.19    0.08
  11  -2  -1    0.12    0.07
  11  -2   1    0.15    0.06
  11   2  -1    0.13    0.08
  11   3   1    0.04    0.08
  11  -3  -1    0.18    0.07
  11  -3   1    0.08    0.06
  11   3  -1    0.01    0.08
  11  -4  -1    0.17    0.07
  11   4   1    0.14    0.09
  11  -4   1    0.17    0.06
  11   4  -1    0.14    0.09
  11   5   1    4.58    0.23
  11   5  -1    4.40    0.24
  11   6   1    2.02    0.18
  11   6  -1    2.19    0.18
  11   7   1    1.90    0.18
  11   7  -1    1.82    0.18
  11   8   1    5.35    0.28
  11  -8   1    5.32    0.21
  11   8  -1    4.91    0.28
  12   0  -1   -0.04    0.07
  12   0   1    0.01    0.07
  12  -1  -1    0.04    0.07
  12   1   1   -0.04    0.07
  12  -1   1   -0.05    0.06
  12   1  -1    0.13    0.08
  12  -2  -1   -0.02    0.07
  12   2   1    0.00    0.08
  12  -2   1   -0.03    0.06
  12   2  -1   -0.07    0.08
  12   3   1   -0.03    0.08
  12  -3  -1    0.16    0.08
  12  -3   1    0.08    0.07
  12   3  -1    0.07    0.09
  12  -4  -1    0.44    0.10
  12   4   1    0.47    0.11
  12  -4   1    0.44    0.08
  12   4  -1    0.24    0.11
  12  -5  -1    0.58    0.10
  12   5   1    0.72    0.13
  12  -5   1    0.51    0.09
  12   5  -1    0.55    0.13
  12   6   1    0.86    0.14
  12   6  -1    0.73    0.13
  12   7   1    0.78    0.15
  12   7  -1    0.92    0.15
  13   0   1    0.03    0.07
  13   0  -1   -0.07    0.08
  13   1   1    2.51    0.18
  13  -1  -1    2.72    0.18
  13   1  -1    2.77    0.20
  13  -1   1    2.95    0.17
  13   2   1   10.91    0.34
  13  -2  -1   10.14    0.32
  13   2  -1    9.79    0.34
  13  -2   1   10.58    0.30
  13  -3  -1    3.65    0.20
  13   3   1    3.55    0.22
  13  -3   1    3.60    0.18
  13   3  -1    3.26    0.22
  13   4   1    0.44    0.12
  13  -4  -1    0.55    0.11
  13   4  -1    0.55    0.13
  13  -4   1    0.56    0.10
  13   5   1    2.50    0.20
  13  -5  -1    2.62    0.19
  13   5  -1    2.80    0.22
  13  -5   1    2.15    0.16
  14   0   1    0.01    0.09
  14   0  -1    0.12    0.10
  14   1   1    0.12    0.10
  14  -1  -1    0.24    0.10
  14  -1   1    0.23    0.09
  14   1  -1    0.18    0.10
  14  -2  -1    0.56    0.11
  14   2   1    0.55    0.12
  14   2  -1    0.50    0.13
  14  -2   1    0.46    0.10
  14  -3  -1    0.54    0.11
  14   3   1    0.49    0.12
  14   3  -1    0.34    0.12
  14  -3   1    0.49    0.10
   0   0   2  616.26   10.38
   0   0  -2  638.40   10.41
   0   0   2  652.83   10.41
   0  -1  -2    0.13    0.02
   0   1   2    0.10    0.02
   0   1  -2    0.12    0.02
   0  -1   2    0.14    0.02
   0  -1  -2    0.04    0.02
   0   1   2    0.11    0.02
   0   1  -2    0.13    0.02
   0  -2   2   77.53    1.28
   0  -2   2   75.79    1.28
   0  -2  -2   77.15    1.28
   0   2   2   79.21    1.29
   0   2   2   76.23    1.28
   0  -2  -2   76.11    1.29
   0   2  -2   78.10    1.28
   0   2  -2   76.94    1.27
   0  -3  -2    0.01    0.02
   0   3  -2    0.01    0.02
   0   3   2    0.01    0.03
   0   3  -2    0.04    0.02
   0   3   2   -0.02    0.03
   0  -3   2    0.03    0.02
   0  -3  -2    0.03    0.03
   0  -3   2    0.04    0.03
   0  -4  -2   94.62    1.64
   0   4  -2   98.31    1.62
   0   4   2   97.05    1.62
   0   4  -2   96.05    1.61
   0  -4   2   94.44    1.63
   0  -4  -2  100.55    1.65
   0  -4   2   96.37    1.62
   0   5   2   -0.02    0.03
   0   5   2    0.04    0.04
   0   5  -2    0.04    0.03
   0  -5  -2    0.01    0.04
   0  -5   2   -0.02    0.04
   0  -5   2   -0.02    0.03
   0  -6   2    0.00    0.05
   0   6   2    0.03    0.04
   0   6  -2   -0.01    0.04
   0   6   2    0.03    0.04
   0  -6  -2    0.06    0.05
   0   7   2    0.04    0.05
   0  -7   2   -0.04    0.06
   0   7   2   -0.02    0.05
   0   7  -2    0.01    0.04
   0  -7  -2   -0.02    0.06
   0   8  -2   91.73    1.68
   0   8  -2   91.23    1.60
   0  -8   2   91.28    1.64
   0   8   2   94.78    1.65
   0   8   2   94.30    1.62
   0  -8  -2   92.55    1.65
   0   9   2    0.00    0.06
   0  -9   2   -0.07    0.07
   0   9   2   -0.10    0.06
   0   9  -2   -0.04    0.05
   0   9  -2    0.05    0.09
   0  -9  -2   -0.04    0.08
   0 -10   2   37.80    0.81
   0  10   2   38.83    0.81
   0  10  -2   37.75    0.85
   0 -10  -2   38.18    0.82
   0  10   2   39.68    0.77
   0  10  -2   38.63    0.75
   0 -11  -2   -0.01    0.10
   0 -11   2    0.02    0.09
   0  11   2    0.10    0.09
   0  11   2   -0.07    0.06
   0 -12   2    0.03    0.11
   0 -12  -2    0.13    0.12
   1   0  -2  146.92    2.28
  -1   0   2  135.97    2.21
  -1   0   2  136.88    2.29
  -1   0  -2  137.42    2.21
   1   0  -2  135.03    2.21
  -1   0  -2  134.28    2.22
   1   0   2  136.32    2.21
  -1   0  -2  119.23    2.21
   1   0   2  135.50    2.23
   1   1   2  353.37    5.96
   1  -1  -2  362.06    6.00
  -1  -1   2  360.07    5.98
  -1  -1   2  359.49    5.96
   1  -1  -2  371.10    6.00
   1   1   2  367.84    6.00
  -1   1  -2  351.96    5.99
  -1  -1  -2  357.49    5.96
   1  -1   2  362.29    6.03
  -1   1   2  354.33    5.99
   1   1  -2  353.25    5.97
  -1   1   2  378.10    6.02
   1   1  -2  366.41    5.95
  -1  -1  -2  365.96    5.98
   1  -1   2  363.82    5.89
  -1  -2   2   32.83    0.57
  -1   2  -2   32.34    0.54
   1   2   2   32.08    0.57
  -1  -2   2   32.15    0.57
   1  -2  -2   32.25    0.57
   1   2   2   33.15    0.57
  -1   2  -2   32.56    0.54
   1  -2  -2   32.47    0.56
   1  -2  -2   32.86    0.56
   1  -2   2   32.78    0.55
  -1   2   2   32.85    0.56
   1  -2   2   32.45    0.55
   1   2  -2   32.95    0.57
   1   2  -2   32.58    0.57
  -1  -2  -2   32.44    0.57
  -1  -2  -2   32.70    0.57
  -1   2   2   33.10    0.57
  -1   2   2   33.44    0.56
  -1   3  -2   29.41    0.56
  -1   3  -2   30.18    0.51
  -1  -3   2   30.37    0.54
   1   3   2   29.99    0.53
   1   3   2   29.78    0.54
   1  -3  -2   29.54    0.53
  -1   3  -2   31.55    0.51
  -1  -3   2   28.72    0.54
   1  -3  -2   29.57    0.54
  -1  -3  -2   29.82    0.53
  -1   3   2   29.79    0.53
   1   3  -2   29.40    0.53
  -1   3   2   29.76    0.53
  -1   3   2   29.66    0.53
   1  -3   2   29.30    0.52
   1   3  -2   29.32    0.53
  -1  -3  -2   29.06    0.54
   1  -3   2   29.88    0.52
  -1   4  -2    0.58    0.05
  -1   4  -2    0.53    0.07
  -1   4  -2    0.67    0.05
  -1  -4   2    0.73    0.06
   1  -4  -2    0.64    0.06
   1  -4  -2    0.55    0.06
   1   4   2    0.66    0.06
  -1  -4   2    0.66    0.06
   1   4  -2    0.48    0.05
  -1   4   2    0.69    0.06
   1  -4   2    0.55    0.05
  -1   4   2    0.59    0.06
   1  -4   2    0.51    0.05
  -1  -4  -2    0.39    0.06
  -1   5  -2    2.01    0.12
   1  -5  -2    1.77    0.10
  -1  -5   2    1.96    0.11
   1   5   2    1.83    0.10
  -1  -5  -2    1.92    0.11
   1  -5   2    1.78    0.09
  -1   5   2    1.86    0.09
   1   5  -2    1.96    0.10
   1  -5   2    1.84    0.10
  -1   5   2    2.35    0.11
   1  -6  -2    0.52    0.07
  -1   6  -2    0.71    0.09
  -1  -6   2    0.54    0.08
   1   6   2    0.58    0.07
  -1   6  -2    0.69    0.06
  -1  -6  -2    0.63    0.08
   1   6  -2    0.48    0.06
  -1   6   2    0.54    0.06
   1  -6   2    0.51    0.07
  -1   6   2    0.72    0.08
  -1   7  -2    2.70    0.17
  -1   7  -2    2.80    0.12
  -1  -7   2    2.57    0.15
   1  -7  -2    2.70    0.15
   1   7   2    2.88    0.14
   1  -7   2    2.78    0.15
   1   7  -2    2.75    0.13
  -1   7   2    3.02    0.15
  -1   7   2    2.75    0.13
  -1  -7  -2    2.70    0.16
   1   8   2    0.02    0.07
   1  -8  -2    0.14    0.08
   1   8   2    0.35    0.08
  -1   8  -2    0.11    0.08
  -1  -8   2    0.09    0.08
  -1   8  -2    0.21    0.06
   1   8  -2    0.13    0.07
  -1   8   2    0.24    0.06
  -1  -8  -2    0.32    0.09
  -1   8   2   -0.02    0.07
   1  -8   2    0.29    0.08
  -1   9  -2    2.07    0.12
  -1   9  -2    1.60    0.15
   1   9   2    1.94    0.14
   1  -9  -2    1.88    0.16
  -1  -9   2    2.09    0.18
   1   9   2    1.87    0.16
  -1  -9  -2    1.51    0.15
  -1   9   2    1.89    0.16
   1   9  -2    2.19    0.14
   1  -9   2    1.93    0.17
  -1   9   2    1.95    0.13
   1 -10  -2    0.06    0.09
  -1 -10   2    0.18    0.10
  -1  10  -2   -0.02    0.10
   1  10   2    0.12    0.08
   1  10   2    0.21    0.10
  -1  10   2    0.06    0.08
   1  10  -2    0.04    0.07
  -1 -10  -2    0.21    0.10
  -1  10   2    0.05    0.07
   1 -10   2    0.09    0.09
   1  10  -2   -0.14    0.09
   1  11   2    0.20    0.08
   1 -11  -2    0.25    0.11
   1  11   2    0.25    0.10
  -1 -11   2    0.02    0.10
  -1 -11  -2    0.01    0.10
   1 -11   2    0.02    0.09
  -1  11   2    0.07    0.08
  -1  11   2    0.13    0.09
  -1 -12   2    0.02    0.10
   1 -12  -2   -0.03    0.10
   1  12   2   -0.06    0.08
   1 -12   2    0.07    0.10
  -1 -12  -2    0.10    0.12
   2   0  -2   29.97    0.52
   2   0   2   30.15    0.50
  -2   0   2   30.19    0.52
  -2   0   2   29.44    0.52
   2   0   2   29.83    0.49
   2   0  -2   30.09    0.53
  -2  -1   2  318.57    5.20
   2   1   2  307.96    5.16
  -2  -1   2  311.99    5.14
   2  -1  -2  305.96    5.16
  -2   1  -2  307.43    5.12
   2   1   2  319.42    5.18
   2   1  -2  318.52    5.17
   2   1  -2  316.29    5.24
  -2  -1  -2  323.53    5.15
  -2   1   2  310.84    5.14
   2  -1   2  311.40    5.19
  -2  -1  -2  312.92    5.16
  -2   1   2  299.80    5.19
   2  -2  -2   33.67    0.59
   2  -2  -2   34.67    0.60
   2   2   2   34.31    0.59
  -2  -2   2   33.40    0.60
   2  -2  -2   33.84    0.60
  -2   2  -2   33.59    0.62
  -2  -2   2   34.38    0.60
   2   2   2   34.69    0.60
   2  -2   2   33.87    0.56
  -2  -2  -2   33.73    0.59
  -2   2   2   33.97    0.58
   2  -2   2   34.34    0.62
   2   2  -2   34.17    0.60
  -2   2   2   33.84    0.59
   2  -2   2   34.12    0.56
  -2  -2  -2   34.40    0.60
   2   2  -2   33.67    0.60
   2   3   2   33.22    0.59
  -2   3  -2   32.97    0.54
  -2   3  -2   30.43    0.54
  -2   3  -2   33.24    0.62
   2  -3  -2   33.32    0.58
  -2  -3   2   32.32    0.60
  -2  -3   2   33.20    0.60
   2  -3  -2   32.70    0.59
   2  -3  -2   33.52    0.59
   2   3   2   33.52    0.59
  -2  -3  -2   32.35    0.59
  -2   3   2   32.89    0.58
   2  -3   2   32.76    0.57
   2   3  -2   33.26    0.60
  -2   3   2   33.37    0.58
   2   3  -2   33.37    0.60
  -2   3   2   32.97    0.59
   2  -3   2   33.21    0.56
  -2  -3  -2   33.08    0.59
   2  -3   2   33.18    0.62
   2  -4  -2   38.21    0.68
   2   4   2   37.61    0.68
  -2   4  -2   38.27    0.64
  -2  -4   2   38.07    0.69
   2  -4  -2   36.87    0.68
  -2   4  -2   37.69    0.63
  -2   4  -2   38.33    0.71
   2  -4  -2   37.14    0.67
  -2   4   2   37.78    0.68
   2  -4   2   37.44    0.66
   2  -4   2   37.45    0.65
   2   4  -2   37.33    0.68
  -2  -4  -2   37.02    0.69
  -2   4   2   37.80    0.66
   2  -5  -2   30.35    0.58
  -2  -5   2   29.86    0.59
   2   5   2   30.48    0.58
  -2   5  -2   29.45    0.61
  -2   5  -2   30.64    0.53
  -2   5  -2   31.95    0.56
   2  -5   2   29.88    0.56
   2   5  -2   30.47    0.58
  -2   5   2   30.47    0.58
  -2   5   2   30.38    0.55
  -2  -5  -2   29.66    0.59
   2  -5   2   30.35    0.55
  -2  -6   2   24.15    0.50
  -2   6  -2   24.10    0.44
  -2   6  -2   22.66    0.52
   2  -6  -2   24.52    0.49
   2   6   2   23.79    0.49
   2   6  -2   23.65    0.48
   2  -6   2   23.54    0.47
  -2   6   2   23.95    0.46
   2  -6   2   23.78    0.47
  -2   6   2   24.24    0.50
  -2  -6  -2   24.13    0.50
  -2  -7   2   18.44    0.43
  -2   7  -2   19.14    0.36
  -2   7  -2   18.62    0.46
   2   7   2   18.65    0.41
   2  -7  -2   18.83    0.43
   2   7  -2   18.08    0.41
  -2   7   2   18.92    0.39
  -2  -7  -2   18.23    0.43
   2  -7   2   17.81    0.41
  -2   7   2   18.64    0.43
   2  -8  -2    7.65    0.26
  -2   8  -2    7.59    0.19
  -2  -8   2    7.56    0.26
  -2   8  -2    7.25    0.28
   2   8   2    7.65    0.24
   2   8  -2    7.54    0.24
  -2   8   2    7.97    0.22
   2  -8   2    7.44    0.24
  -2  -8  -2    7.55    0.26
  -2   8   2    7.82    0.26
  -2  -9   2   14.52    0.40
  -2   9  -2   14.67    0.43
   2   9   2   15.27    0.38
   2  -9  -2   14.70    0.40
  -2   9  -2   14.83    0.33
  -2   9   2   15.20    0.41
  -2  -9  -2   14.83    0.41
   2  -9   2   14.44    0.39
  -2   9   2   14.98    0.35
   2   9  -2   15.05    0.37
  -2  10  -2    1.16    0.15
   2 -10  -2    1.14    0.14
  -2 -10   2    1.21    0.15
   2  10   2    1.25    0.13
   2  10   2    1.47    0.15
  -2  10   2    1.39    0.15
   2  10  -2    1.10    0.12
   2 -10   2    1.02    0.13
  -2  10   2    1.34    0.11
  -2 -10  -2    1.24    0.16
   2  11   2    2.11    0.18
   2 -11  -2    1.84    0.18
   2  11   2    2.27    0.17
  -2 -11   2    1.77    0.18
  -2 -11  -2    1.92    0.19
   2 -11   2    1.88    0.17
   2  11  -2    2.02    0.16
  -2  11   2    2.24    0.20
   2  12   2    0.31    0.10
  -2 -12   2    0.38    0.13
   2 -12  -2    0.59    0.13
  -2 -12  -2    0.43    0.13
   2 -12   2    0.37    0.13
   3   0  -2   50.82    0.86
   3   0   2   50.69    0.83
   3   0  -2   49.83    0.86
  -3   0   2   49.85    0.86
   3   0   2   50.53    0.83
  -3  -1   2    3.22    0.10
   3   1   2    3.05    0.08
  -3  -1   2    3.02    0.10
   3  -1  -2    3.03    0.09
   3   1   2    3.16    0.09
   3   1  -2    3.32    0.10
  -3  -1  -2    3.28    0.08
  -3   1   2    3.11    0.09
   3  -1   2    3.14    0.11
   3   1  -2    3.17    0.10
  -3   1   2    3.20    0.09
  -3  -1  -2    3.20    0.08
   3   2   2   40.40    0.70
  -3  -2   2   39.43    0.71
  -3  -2   2   39.45    0.71
   3  -2  -2   41.74    0.69
  -3   2  -2   39.72    0.73
   3   2   2   39.36    0.69
   3  -2  -2   40.22    0.70
  -3  -2  -2   39.36    0.69
   3   2  -2   40.32    0.71
   3  -2   2   39.10    0.72
  -3   2   2   40.11    0.69
  -3   2   2   39.72    0.69
   3   2  -2   39.90    0.71
  -3  -2  -2   39.57    0.69
  -3  -3   2   13.22    0.29
   3   3   2   13.11    0.28
   3   3   2   13.17    0.28
   3  -3  -2   13.21    0.29
  -3   3  -2   13.59    0.31
   3  -3  -2   13.14    0.26
   3  -3  -2   13.16    0.27
  -3   3   2   13.11    0.26
   3   3  -2   12.85    0.28
  -3  -3  -2   13.29    0.28
   3  -3   2   13.36    0.24
   3  -3   2   13.65    0.31
   3  -3   2   13.21    0.24
  -3   3   2   13.38    0.25
   3  -4  -2   13.03    0.29
   3  -4  -2   13.46    0.30
  -3   4  -2   12.71    0.32
  -3  -4   2   13.26    0.30
   3   4   2   13.34    0.29
   3  -4  -2   13.36    0.27
  -3   4   2   13.81    0.27
   3  -4   2   13.32    0.26
   3  -4   2   13.30    0.25
   3  -4   2   13.62    0.32
   3   4  -2   12.91    0.30
  -3  -4  -2   13.43    0.30
   3  -5  -2   18.28    0.38
   3  -5  -2   18.04    0.39
  -3  -5   2   17.60    0.39
  -3   5  -2   17.73    0.32
  -3   5  -2   17.83    0.42
   3   5   2   18.21    0.38
   3  -5   2   18.11    0.35
  -3   5   2   17.99    0.39
  -3   5   2   17.92    0.35
  -3  -5  -2   17.74    0.39
   3   5  -2   17.72    0.38
   3  -5   2   17.93    0.36
   3  -6  -2    0.81    0.08
  -3  -6   2    1.03    0.10
  -3   6  -2    0.68    0.09
  -3   6  -2    0.83    0.05
   3   6   2    0.79    0.09
   3  -6   2    0.82    0.07
  -3   6   2    0.90    0.07
   3  -6   2    0.81    0.07
  -3   6   2    0.76    0.09
  -3  -6  -2    0.96    0.10
   3   6  -2    0.90    0.09
   3  -7  -2    1.52    0.12
  -3   7  -2    1.97    0.16
  -3   7  -2    1.68    0.07
   3   7   2    1.42    0.11
  -3  -7   2    1.28    0.12
   3  -7   2    1.57    0.12
  -3   7   2    1.53    0.13
  -3  -7  -2    1.68    0.14
  -3   7   2    1.93    0.10
   3   7  -2    1.59    0.13
  -3   8  -2    0.10    0.04
  -3  -8   2    0.08    0.08
  -3   8  -2    0.13    0.08
   3   8   2    0.01    0.07
   3  -8  -2    0.09    0.07
  -3   8   2    0.10    0.07
  -3   8   2    0.13    0.05
  -3  -8  -2    0.17    0.09
   3   8  -2    0.05    0.07
   3  -8   2    0.08    0.07
  -3   9  -2    0.29    0.11
  -3  -9   2    0.38    0.10
   3  -9  -2    0.29    0.09
   3   9   2    0.31    0.09
  -3  -9  -2    0.19    0.10
   3  -9   2    0.52    0.10
   3   9  -2    0.32    0.09
  -3   9   2    0.20    0.09
  -3   9   2    0.34    0.07
  -3  10  -2    0.23    0.12
  -3 -10   2    0.15    0.10
   3  10   2    0.17    0.09
   3 -10  -2    0.12    0.09
  -3  10   2    0.08    0.09
   3 -10   2    0.06    0.09
   3  10  -2    0.16    0.08
  -3 -10  -2    0.09    0.10
  -3 -11   2    0.13    0.10
   3 -11  -2    0.02    0.10
   3  11   2    0.06    0.09
   3  11   2    0.24    0.10
  -3  11   2    0.05    0.09
   3 -11   2   -0.02    0.09
   3  11  -2    0.19    0.09
  -3 -11  -2    0.08    0.11
   3 -12  -2    0.26    0.13
  -3 -12   2    0.16    0.12
   3  12   2    0.30    0.11
  -3 -12  -2    0.23    0.13
   3 -12   2    0.32    0.12
   4   0  -2  965.07   16.18
  -4   0   2  982.45   16.10
   4   0  -2  978.87   16.10
   4   0   2 1000.00   15.95
   4   0   2  975.92   15.96
  -4  -1   2  110.86    1.83
  -4  -1   2  109.67    1.82
   4   1   2  110.06    1.81
   4   1   2  108.91    1.81
   4  -1  -2  111.35    1.82
  -4   1   2  107.01    1.81
  -4  -1  -2  109.04    1.79
   4  -1   2  108.60    1.86
  -4  -1  -2  109.92    1.79
  -4   1   2  108.75    1.81
   4   1  -2  107.33    1.83
   4   1  -2  110.83    1.83
   4   2   2   37.93    0.66
   4  -2  -2   37.55    0.64
   4  -2  -2   37.20    0.66
   4   2   2   37.03    0.66
  -4  -2   2   36.89    0.67
  -4   2   2   37.23    0.65
  -4   2   2   36.79    0.65
   4   2  -2   37.78    0.67
  -4  -2  -2   37.73    0.65
   4   2  -2   36.95    0.68
   4  -2   2   37.38    0.70
  -4  -2  -2   36.01    0.65
   4  -3  -2    0.19    0.05
   4   3   2    0.13    0.04
   4   3   2    0.20    0.04
  -4   3  -2    0.14    0.05
   4  -3  -2    0.16    0.03
  -4  -3   2    0.24    0.05
   4  -3  -2    0.15    0.04
   4  -3   2    0.06    0.05
  -4   3   2    0.13    0.04
  -4   3   2    0.13    0.03
   4  -3   2    0.14    0.02
  -4  -3  -2    0.07    0.04
   4  -3   2    0.12    0.02
   4   3  -2    0.21    0.05
   4  -4  -2  304.06    5.06
   4   4   2  307.96    5.04
   4  -4  -2  299.86    5.03
   4  -4  -2  308.30    5.01
  -4  -4   2  302.70    5.05
  -4   4  -2  303.88    5.08
   4  -4   2  301.81    4.98
  -4  -4  -2  305.75    5.04
   4  -4   2  304.78    4.99
   4   4  -2  306.14    5.05
  -4   4   2  329.69    5.11
   4  -4   2  306.43    5.08
   4  -5  -2    8.43    0.24
  -4   5  -2    8.77    0.27
   4  -5  -2    8.34    0.22
   4   5   2    8.48    0.23
  -4  -5   2    8.27    0.24
   4  -5   2    8.48    0.19
  -4   5   2    8.53    0.19
  -4  -5  -2    8.40    0.24
   4  -5   2    8.64    0.20
   4   5  -2    8.47    0.24
   4  -5   2    8.67    0.26
  -4  -6   2   53.69    0.99
   4   6   2   53.22    0.98
   4  -6  -2   53.10    0.99
   4  -6  -2   52.94    0.97
  -4   6  -2   53.50    1.03
   4  -6   2   53.04    0.94
  -4   6   2   53.28    0.92
  -4  -6  -2   54.14    0.99
   4   6  -2   53.60    0.98
   4  -6   2   52.51    0.93
   4  -7  -2    2.52    0.15
  -4   7  -2    2.56    0.08
  -4   7  -2    2.59    0.18
  -4   7  -2    2.44    0.06
  -4  -7   2    2.61    0.16
   4   7   2    2.47    0.15
  -4   7   2    2.59    0.16
   4  -7   2    2.63    0.13
   4   7  -2    2.58    0.16
  -4  -7  -2    2.25    0.16
  -4   7   2    2.47    0.11
  -4  -8   2   22.61    0.53
   4  -8  -2   22.55    0.51
  -4   8  -2   23.03    0.56
   4   8   2   22.48    0.51
   4   8  -2   22.74    0.51
  -4   8   2   22.18    0.44
  -4  -8  -2   22.40    0.53
   4  -8   2   21.88    0.49
  -4   8   2   21.86    0.53
  -4  -9   2   10.62    0.34
   4   9   2   10.84    0.32
  -4   9  -2   10.59    0.37
   4  -9  -2   10.65    0.33
  -4  -9  -2   10.72    0.34
   4   9  -2   10.65    0.32
   4  -9   2   10.69    0.31
  -4   9   2   10.71    0.35
  -4 -10   2   14.38    0.43
   4  10   2   14.19    0.40
   4 -10  -2   14.23    0.41
  -4  10   2   14.57    0.43
  -4 -10  -2   14.69    0.43
   4 -10   2   14.36    0.40
   4  10  -2   14.81    0.40
   4  11   2    1.81    0.17
  -4 -11   2    1.89    0.19
   4 -11  -2    1.86    0.18
   4 -11   2    1.48    0.16
  -4  11   2    1.98    0.29
  -4 -11  -2    2.04    0.20
   4  11  -2    1.89    0.16
   5   0  -2   29.33    0.54
   5   0  -2   29.55    0.55
   5   0   2   29.73    0.51
  -5   0   2   29.49    0.54
   5   0   2   29.91    0.51
  -5  -1   2   14.37    0.30
   5  -1  -2   14.37    0.29
   5   1   2   14.42    0.28
   5  -1  -2   14.59    0.30
   5   1   2   14.33    0.28
  -5  -1  -2   14.67    0.26
  -5   1   2   14.30    0.28
  -5  -1  -2   14.52    0.26
  -5   1   2   14.42    0.28
   5  -1   2   14.46    0.25
   5   1  -2   14.29    0.31
   5   1  -2   14.03    0.30
   5  -2  -2   12.72    0.25
   5   2   2   12.23    0.26
  -5  -2   2   12.26    0.27
   5   2   2   12.00    0.26
  -5   2   2   12.61    0.25
   5  -2   2   12.24    0.21
   5  -2   2   12.09    0.31
   5   2  -2   12.31    0.28
  -5  -2  -2   12.25    0.25
  -5  -2  -2   12.66    0.27
  -5   2   2   12.40    0.25
   5  -2   2   12.37    0.21
   5   3   2    9.57    0.23
  -5  -3   2    9.58    0.24
   5  -3  -2    9.72    0.21
   5   3   2    9.91    0.24
   5  -3  -2    9.72    0.26
   5  -3  -2    9.48    0.22
   5  -3   2    9.68    0.17
  -5   3   2    9.44    0.21
   5   3  -2    9.48    0.24
   5  -3   2    9.48    0.18
  -5  -3  -2    9.42    0.22
   5  -3   2    9.24    0.27
   5  -4  -2    3.46    0.13
   5  -4  -2    3.73    0.12
   5   4   2    3.41    0.14
  -5  -4   2    3.75    0.15
   5  -4  -2    3.83    0.16
   5  -4   2    3.66    0.10
  -5  -4  -2    3.37    0.14
  -5   4   2    3.72    0.11
   5  -4   2    3.54    0.09
   5   4  -2    3.52    0.15
   5  -4   2    3.57    0.17
   5  -5  -2    4.38    0.15
   5   5   2    4.58    0.17
  -5  -5   2    4.52    0.18
  -5   5  -2    4.19    0.19
   5  -5  -2    4.74    0.19
  -5  -5  -2    4.86    0.17
  -5   5   2    4.22    0.13
   5  -5   2    4.59    0.12
   5  -5   2    4.24    0.13
   5   5  -2    4.29    0.18
   5  -5   2    4.54    0.20
  -5   6  -2    1.92    0.16
   5  -6  -2    1.88    0.12
   5  -6  -2    1.94    0.14
   5   6   2    1.86    0.14
  -5  -6   2    1.86    0.14
   5  -6   2    1.89    0.09
  -5  -6  -2    1.87    0.14
  -5   6   2    1.93    0.09
   5  -6   2    1.88    0.10
   5  -6   2    1.70    0.15
   5   6  -2    1.98    0.14
  -5   7  -2    0.76    0.11
  -5  -7   2    0.85    0.11
   5   7   2    0.72    0.10
   5  -7  -2    0.93    0.10
   5  -7   2    1.06    0.09
   5   7  -2    1.06    0.11
   5  -7   2    1.02    0.09
  -5  -7  -2    0.85    0.11
  -5   7   2    0.96    0.07
  -5   8  -2    0.31    0.10
  -5  -8   2    0.32    0.10
   5  -8  -2    0.24    0.08
   5   8   2    0.10    0.09
  -5   8   2    0.22    0.06
   5   8  -2    0.22    0.09
  -5  -8  -2    0.14    0.09
   5  -8   2    0.30    0.08
  -5   9  -2   -0.11    0.09
   5   9   2    0.04    0.08
   5  -9  -2   -0.03    0.08
  -5  -9   2   -0.03    0.09
   5  -9   2   -0.06    0.07
   5   9  -2    0.08    0.08
  -5  -9  -2   -0.24    0.08
   5 -10  -2    0.51    0.11
  -5 -10   2    0.54    0.13
   5  10   2    0.36    0.11
  -5 -10  -2    0.51    0.12
   5 -10   2    0.55    0.10
   5  10  -2    0.56    0.11
   5 -11  -2    0.37    0.11
   5  11   2    0.21    0.11
  -5 -11   2    0.10    0.12
   5 -11   2    0.13    0.10
   5  11  -2    0.02    0.10
  -5 -11  -2    0.06    0.12
   6   0   2   50.24    0.85
   6   0  -2   50.24    0.89
   6   0   2   50.67    0.86
  -6   0   2   49.76    0.87
   6   0  -2   49.87    0.89
   6   1   2   32.55    0.58
  -6  -1   2   31.57    0.59
   6  -1  -2   31.66    0.59
   6   1   2   32.24    0.58
   6  -1  -2   31.68    0.60
   6  -1   2   32.09    0.55
  -6   1   2   31.83    0.57
   6  -1   2   32.55    0.55
   6   1  -2   32.20    0.61
   6   1  -2   32.48    0.61
  -6  -1  -2   32.06    0.55
   6   2   2    6.54    0.18
   6   2   2    6.58    0.17
   6  -2  -2    6.69    0.17
  -6  -2   2    6.64    0.19
   6  -2   2    6.52    0.22
  -6  -2  -2    6.63    0.16
   6  -2   2    6.63    0.13
   6   2  -2    6.92    0.20
  -6   2   2    6.96    0.16
   6  -2   2    6.41    0.13
   6  -3  -2   24.20    0.45
   6  -3  -2   24.19    0.52
   6   3   2   24.26    0.48
   6  -3  -2   23.91    0.47
  -6  -3   2   24.22    0.49
   6  -3   2   23.93    0.42
   6  -3   2   24.38    0.53
   6  -3   2   24.17    0.42
  -6  -3  -2   23.96    0.46
  -6   3   2   24.11    0.44
   6   3  -2   25.13    0.50
   6  -4  -2    0.79    0.08
  -6  -4   2    0.73    0.08
   6  -4  -2    0.75    0.09
   6   4   2    0.57    0.08
   6  -4  -2    0.89    0.07
   6  -4   2    0.69    0.05
   6  -4   2    0.74    0.10
  -6  -4  -2    0.72    0.07
  -6   4   2    0.75    0.06
   6   4  -2    0.75    0.09
   6  -4   2    0.72    0.04
   6  -5  -2    1.93    0.15
  -6  -5   2    1.70    0.13
   6  -5  -2    1.75    0.11
   6   5   2    1.77    0.13
   6  -5   2    1.71    0.07
   6  -5   2    1.65    0.08
   6  -5   2    1.83    0.16
  -6   5   2    1.89    0.08
   6   5  -2    1.59    0.13
  -6  -5  -2    1.84    0.12
  -6  -6   2    6.27    0.23
   6   6   2    6.15    0.22
   6  -6  -2    6.35    0.24
   6  -6  -2    6.33    0.21
   6  -6   2    6.25    0.18
   6   6  -2    6.29    0.23
   6  -6   2    6.08    0.25
  -6   6   2    6.25    0.16
   6  -6   2    6.15    0.16
  -6  -6  -2    5.98    0.22
   6   7   2    5.26    0.22
  -6  -7   2    5.02    0.22
   6  -7  -2    5.71    0.20
   6  -7  -2    5.13    0.23
  -6   7   2    5.22    0.20
  -6  -7  -2    5.17    0.22
   6  -7   2    5.07    0.18
   6   7  -2    5.26    0.22
  -6  -8   2   14.62    0.41
   6  -8  -2   15.07    0.38
  -6   8  -2   13.86    0.44
   6   8   2   14.61    0.39
  -6  -8  -2   15.15    0.41
   6  -8   2   14.68    0.36
   6   8  -2   15.04    0.40
   6  -9  -2    0.29    0.09
   6   9   2    0.18    0.10
  -6  -9   2    0.17    0.10
   6  -9   2    0.37    0.09
  -6  -9  -2    0.08    0.10
   6   9  -2    0.20    0.10
   6 -10  -2    2.21    0.19
  -6 -10   2    1.83    0.18
   6  10   2    1.36    0.15
   6  10  -2    1.47    0.16
  -6 -10  -2    1.51    0.17
   6 -10   2    1.70    0.15
   6 -11  -2    6.95    0.31
  -6 -11   2    6.49    0.33
   6  11   2    6.90    0.30
  -6 -11  -2    7.05    0.33
   6 -11   2    6.59    0.28
   6  11  -2    6.38    0.30
   7   0  -2    0.94    0.08
  -7   0   2    1.05    0.07
   7   0   2    1.10    0.06
   7   0   2    1.09    0.07
   7   0  -2    1.08    0.09
   7  -1  -2   10.43    0.25
   7  -1  -2   10.33    0.26
   7   1   2   11.00    0.24
   7   1   2   10.70    0.24
  -7  -1   2   10.71    0.25
   7  -1   2   10.72    0.22
   7  -1   2   10.62    0.22
   7   1  -2   10.77    0.27
  -7  -1  -2   10.74    0.19
  -7   1   2   10.99    0.23
   7   2   2   -0.01    0.03
   7  -2  -2   -0.02    0.04
   7   2   2    0.05    0.05
  -7  -2   2   -0.01    0.04
   7  -2  -2    0.06    0.04
   7  -2   2    0.06    0.02
  -7   2   2    0.03    0.03
   7   2  -2   -0.06    0.05
   7  -2   2    0.08    0.07
  -7  -2  -2    0.00    0.03
  -7  -3   2   27.03    0.54
   7  -3  -2   27.29    0.59
   7  -3  -2   27.13    0.50
   7   3   2   26.84    0.54
   7   3  -2   27.38    0.56
   7  -3   2   27.11    0.48
   7  -3   2   27.02    0.48
  -7   3   2   27.02    0.48
  -7  -3  -2   27.28    0.52
   7  -3   2   27.28    0.60
   7   4   2    2.26    0.14
   7  -4  -2    2.22    0.10
   7  -4  -2    2.44    0.16
  -7  -4   2    2.43    0.14
   7  -4  -2    2.57    0.13
  -7  -4  -2    2.23    0.12
   7   4  -2    2.35    0.15
   7  -4   2    2.28    0.07
  -7   4   2    2.19    0.08
   7  -4   2    2.27    0.17
   7  -4   2    2.18    0.08
   7  -5  -2   20.59    0.50
   7  -5  -2   20.87    0.44
   7   5   2   20.99    0.46
  -7  -5   2   20.99    0.47
  -7  -5  -2   20.19    0.45
   7  -5   2   20.38    0.38
  -7   5   2   20.48    0.38
   7   5  -2   20.05    0.47
   7  -5   2   20.21    0.51
   7  -5   2   20.57    0.40
  -7  -6   2    0.61    0.10
   7  -6  -2    0.67    0.11
   7   6   2    0.63    0.10
   7  -6  -2    0.53    0.09
   7  -6   2    0.52    0.07
   7   6  -2    0.57    0.10
  -7  -6  -2    0.69    0.10
   7   7   2    0.96    0.12
   7  -7  -2    1.15    0.11
  -7  -7   2    1.15    0.13
   7   7  -2    1.15    0.13
   7  -7   2    1.19    0.10
  -7  -7  -2    1.12    0.12
   7   8   2    0.25    0.09
   7  -8  -2    0.07    0.08
  -7  -8   2    0.11    0.09
   7  -8   2    0.00    0.06
   7   8  -2    0.16    0.09
  -7  -8  -2    0.00    0.08
   7  -9  -2    0.42    0.10
  -7  -9   2    0.48    0.12
   7   9   2    0.68    0.12
   7   9  -2    0.60    0.12
  -7  -9  -2    0.54    0.12
   7  -9   2    0.59    0.09
   7 -10  -2    0.11    0.10
   7  10   2    0.00    0.09
  -7 -10   2    0.06    0.11
   7 -10   2    0.07    0.08
  -7 -10  -2    0.05    0.10
   7  10  -2    0.14    0.10
   8   0   2   32.64    0.60
   8   0  -2   33.02    0.64
  -8   0   2   32.86    0.60
   8   0   2   33.34    0.60
   8   1   2   20.63    0.41
   8  -1  -2   21.12    0.44
   8   1   2   20.88    0.42
  -8  -1   2   20.34    0.41
   8   1  -2   20.40    0.44
   8  -1   2   20.24    0.39
   8  -1   2   20.29    0.39
  -8   1   2   20.66    0.39
   8   2   2    1.53    0.13
  -8  -2   2    1.38    0.10
   8  -2  -2    1.49    0.09
   8   2   2    1.46    0.11
   8  -2  -2    1.42    0.11
   8  -2   2    1.38    0.07
   8  -2   2    1.44    0.08
  -8  -2  -2    1.55    0.08
  -8   2   2    1.52    0.07
   8   2  -2    1.63    0.12
   8  -2   2    1.00    0.11
   8   3   2   12.81    0.32
   8  -3  -2   13.20    0.31
  -8  -3   2   12.81    0.31
   8   3  -2   12.41    0.33
   8  -3   2   12.97    0.37
  -8  -3  -2   12.71    0.28
   8  -3   2   12.30    0.25
   8  -4  -2   71.13    1.32
  -8  -4   2   70.68    1.26
   8   4   2   70.33    1.26
  -8   4   2   69.95    1.15
   8  -4   2   70.07    1.18
   8   4  -2   70.43    1.28
   8  -4   2   70.21    1.17
  -8  -4  -2   70.86    1.23
  -8   4   2   63.21    1.18
   8  -4   2   73.02    1.56
  -8  -5   2   29.59    0.62
   8  -5  -2   29.78    0.69
   8  -5  -2   29.50    0.59
   8   5   2   29.42    0.62
   8  -5   2   30.47    0.55
   8   5  -2   29.93    0.64
  -8  -5  -2   29.28    0.60
   8   6   2   31.16    0.66
  -8  -6   2   31.07    0.67
   8  -6  -2   31.41    0.63
   8   6  -2   31.66    0.68
   8  -6   2   31.32    0.59
  -8  -6  -2   31.53    0.65
  -8  -7   2    0.85    0.12
   8  -7  -2    0.82    0.11
   8   7   2    0.91    0.12
   8  -7   2    0.97    0.09
   8   7  -2    1.06    0.13
  -8  -7  -2    1.05    0.12
   8   8   2    0.40    0.11
   8  -8  -2    0.42    0.09
  -8  -8   2    0.35    0.11
   8  -8   2    0.43    0.08
   8   8  -2    0.43    0.11
  -8  -8  -2    0.53    0.11
  -8  -9   2    1.61    0.17
   8   9   2    1.89    0.17
   8  -9  -2    1.76    0.15
   8  -9   2    1.92    0.15
   8   9  -2    1.85    0.18
  -8  -9  -2    1.86    0.18
  -8 -10   2    0.18    0.12
   8  10   2    0.10    0.11
   8 -10  -2   -0.06    0.08
  -8 -10  -2    0.08    0.11
   8 -10   2    0.02    0.08
   8  10  -2   -0.09    0.09
   9   0   2   10.28    0.24
   9   0  -2   10.01    0.28
  -9   0   2    9.95    0.23
   9   0   2   10.16    0.25
   9   1   2    4.89    0.16
  -9  -1   2    4.72    0.16
   9  -1  -2    4.71    0.18
   9   1   2    4.73    0.17
   9   1  -2    4.65    0.19
   9  -1   2    4.96    0.14
   9  -1   2    4.97    0.15
  -9   1   2    4.93    0.13
  -9  -2   2    5.19    0.18
   9  -2  -2    5.58    0.20
   9  -2   2    5.13    0.15
   9   2  -2    5.15    0.21
   9  -2   2    5.36    0.15
   9   3   2    7.14    0.23
   9  -3  -2    6.75    0.22
  -9  -3   2    7.12    0.22
   9  -3   2    7.16    0.18
   9   3  -2    6.97    0.25
  -9  -3  -2    7.34    0.19
  -9  -4   2    1.67    0.13
   9   4   2    1.89    0.15
  -9  -4  -2    1.50    0.11
   9   4  -2    1.34    0.14
   9   5   2    3.00    0.18
  -9  -5   2    3.05    0.18
   9  -5   2    3.12    0.12
  -9  -5  -2    3.21    0.16
   9   5  -2    2.81    0.19
  -9  -6   2    0.55    0.11
   9  -6  -2    0.49    0.09
   9   6   2    0.61    0.11
   9   6  -2    0.50    0.11
   9  -6   2    0.61    0.07
  -9  -6  -2    0.49    0.09
   9  -7  -2    0.41    0.09
  -9  -7   2    0.64    0.12
   9   7   2    0.74    0.12
   9   7  -2    0.48    0.11
  -9  -7  -2    0.64    0.11
   9  -7   2    0.54    0.08
   9   8   2    0.13    0.10
  -9  -8   2    0.27    0.11
   9  -8  -2    0.20    0.09
   9  -8   2    0.35    0.08
   9   8  -2    0.14    0.10
  -9  -8  -2    0.27    0.10
   9  -9  -2    0.11    0.09
   9   9   2    0.21    0.11
  -9  -9   2    0.18    0.11
   9  -9   2    0.25    0.08
  -9  -9  -2    0.15    0.10
   9   9  -2    0.25    0.11
  10   0  -2    6.56    0.23
 -10   0   2    6.43    0.18
  10   0   2    6.47    0.20
  10  -1  -2    1.57    0.13
  10   1   2    1.57    0.12
 -10  -1   2    1.54    0.10
  10   1  -2    1.59    0.13
  10  -1   2    1.59    0.10
  10  -2  -2    8.76    0.26
  10   2   2    8.20    0.25
 -10  -2   2    8.21    0.23
  10  -2   2    8.11    0.21
  10   2  -2    8.15    0.27
  10   3   2    2.78    0.16
 -10  -3   2    2.61    0.15
  10  -3  -2    2.81    0.16
  10  -3   2    2.96    0.12
  10   3  -2    2.47    0.17
 -10  -4   2    3.87    0.18
  10   4   2    3.68    0.19
  10  -4  -2    3.72    0.18
  10   4  -2    3.58    0.20
  10   5   2    3.15    0.19
 -10  -5   2    3.41    0.18
  10   5  -2    2.82    0.20
 -10  -6   2   -0.08    0.07
  10   6   2   -0.09    0.08
  10  -6   2    0.03    0.05
  10   6  -2    0.10    0.09
 -10  -7   2    0.47    0.11
  10   7   2    0.74    0.13
  10  -7   2    0.68    0.08
  10   7  -2    0.60    0.13
 -10  -8   2    0.15    0.11
  10   8   2    0.10    0.10
  10  -8  -2   -0.02    0.08
  10  -8   2    0.02    0.07
  10   8  -2   -0.08    0.10
  11   0   2    7.61    0.23
  11   0  -2    7.64    0.26
  11  -1  -2    0.54    0.09
  11   1   2    0.43    0.08
  11  -1   2    0.45    0.07
  11   1  -2    0.54    0.10
  11   2   2    3.69    0.18
  11  -2  -2    3.77    0.19
  11   2  -2    4.41    0.21
  11  -2   2    4.12    0.15
  11  -3  -2    0.59    0.10
  11   3   2    0.50    0.10
  11   3  -2    0.48    0.10
  11  -3   2    0.68    0.08
  11   4   2    0.53    0.10
  11  -4  -2    0.63    0.10
  11   4  -2    0.58    0.12
  11  -4   2    0.68    0.08
  11  -5  -2    1.14    0.12
  11   5   2    1.02    0.13
  11   5  -2    1.25    0.15
  11   6   2    0.19    0.10
  11   6  -2    0.10    0.10
  11   7   2   -0.12    0.09
  11   7  -2   -0.01    0.10
  11   8   2    0.30    0.12
  11   8  -2   -0.08    0.10
  11  -8   2    0.18    0.08
  12   0  -2    0.11    0.08
  12   0   2    0.10    0.07
  12   1   2    8.57    0.27
  12  -1  -2    8.62    0.29
  12  -1   2    8.57    0.25
  12   1  -2    8.67    0.30
  12   2   2    0.07    0.08
  12  -2  -2   -0.02    0.07
  12   2  -2   -0.02    0.08
  12  -2   2   -0.03    0.06
  12   3   2    7.35    0.27
  12  -3  -2    7.38    0.26
  12  -3   2    7.27    0.22
  12   3  -2    7.42    0.29
  12   4   2    0.24    0.10
  12  -4  -2    0.20    0.09
  12   4  -2    0.29    0.11
  12  -4   2    0.32    0.07
  12   5   2   21.80    0.55
  12  -5  -2   22.22    0.53
  12   5  -2   22.85    0.57
  12  -5   2   22.17    0.47
  12   6   2    0.07    0.10
  12  -6  -2   -0.07    0.08
  12   6  -2    0.11    0.11
  13   0   2    0.01    0.08
  13   0  -2    0.01    0.08
  13  -1  -2    2.93    0.19
  13   1   2    2.69    0.17
  13   1  -2    2.48    0.20
  13  -1   2    2.91    0.16
  13  -2  -2    0.17    0.09
  13   2   2    0.41    0.11
  13  -2   2    0.22    0.08
  13   2  -2    0.38    0.12
  13   3   2    2.94    0.20
  13  -3  -2    2.61    0.19
  13  -3   2    2.64    0.16
  13   3  -2    2.58    0.22
  13  -4  -2    0.44    0.10
  13   4   2    0.29    0.11
  13  -4   2    0.39    0.08
  13   4  -2    0.33    0.12
  13   5   2    1.05    0.15
  13  -5  -2    1.23    0.14
  13   5  -2    0.89    0.15
  14   0   2    3.65    0.20
  14   0  -2    4.02    0.23
  14  -1  -2    5.55    0.26
  14   1   2    5.86    0.25
  14  -1   2    5.62    0.23
  14   1  -2    6.02    0.28
  14   2   2    2.66    0.20
  14  -2  -2    2.82    0.21
  14  -2   2    2.77    0.17
  14   2  -2    2.70    0.23
  14   3   2    0.89    0.13
  14  -3  -2    0.87    0.13
  14   3  -2    0.63    0.14
  14  -3   2    0.90    0.14
   0   0   3    0.12    0.02
   0   0  -3    0.14    0.03
   0   0  -3    0.18    0.02
   0  -1   3    0.03    0.02
   0   1   3    0.04    0.02
   0   1  -3    0.01    0.02
   0   1  -3    0.06    0.02
   0  -1   3    0.00    0.02
   0  -1  -3    0.00    0.02
   0   1   3    0.00    0.02
   0  -1  -3   -0.02    0.02
   0  -2  -3   30.08    0.52
   0  -2  -3   28.39    0.53
   0   2   3   29.55    0.53
   0   2   3   29.15    0.52
   0  -2   3   30.39    0.52
   0   2  -3   29.70    0.51
   0  -2   3   29.76    0.52
   0   2   3   29.48    0.49
   0   2  -3   30.32    0.51
   0  -3   3   -0.03    0.03
   0   3  -3   -0.01    0.02
   0  -3  -3   -0.02    0.02
   0   3  -3    0.02    0.02
   0   3   3    0.02    0.02
   0  -3   3    0.01    0.03
   0   3   3    0.01    0.03
   0   3   3    0.02    0.03
   0  -4   3    0.21    0.04
   0  -4   3    0.24    0.05
   0   4  -3    0.27    0.04
   0  -5  -3    0.00    0.05
   0   5   3    0.04    0.04
   0   5  -3    0.03    0.03
   0  -5   3    0.01    0.04
   0  -5   3    0.00    0.04
   0   5   3    0.07    0.04
   0   6   3    2.80    0.12
   0  -6   3    2.64    0.13
   0   6   3    2.62    0.12
   0  -6  -3    2.68    0.14
   0   6  -3    2.42    0.11
   0   7   3   -0.02    0.05
   0   7  -3   -0.05    0.04
   0  -7   3    0.00    0.06
   0  -7  -3   -0.04    0.06
   0   7   3   -0.01    0.05
   0   8   3    1.31    0.12
   0  -8  -3    1.16    0.12
   0   8   3    1.26    0.11
   0   8  -3    1.17    0.10
   0  -8   3    0.92    0.11
   0   8  -3    1.23    0.13
   0   9   3    0.03    0.07
   0  -9  -3   -0.02    0.08
   0   9   3   -0.10    0.06
   0   9  -3   -0.02    0.05
   0   9  -3    0.00    0.08
   0  -9   3   -0.08    0.07
   0  10   3    7.75    0.26
   0 -10  -3    7.74    0.30
   0 -10   3    7.90    0.30
   0  10  -3    7.68    0.28
   0  10   3    7.60    0.28
   0  10  -3    7.85    0.34
   0 -11   3   -0.04    0.09
   0 -11  -3   -0.02    0.10
   0  11   3    0.08    0.07
   0 -12   3    1.67    0.18
   0 -12  -3    2.45    0.22
  -1   0   3   -0.06    0.03
   1   0  -3   -0.01    0.02
  -1   0   3   -0.04    0.02
   1   0   3    0.01    0.02
   1   0   3    0.00    0.02
   1   0  -3   -0.03    0.03
  -1   0  -3    0.04    0.02
  -1   0  -3    0.03    0.01
  -1   0  -3    0.01    0.02
  -1  -1   3   29.34    0.52
   1   1   3   29.32    0.49
  -1   1  -3   29.34    0.52
   1  -1  -3   29.81    0.51
  -1  -1   3   29.49    0.52
   1   1   3   29.28    0.50
   1   1   3   29.41    0.51
  -1   1  -3   29.22    0.49
   1   1  -3   29.25    0.52
   1  -1   3   29.36    0.49
  -1  -1  -3   29.16    0.50
  -1  -1  -3   29.08    0.51
  -1   1   3   29.56    0.51
   1   1  -3   29.30    0.51
   1  -1   3   28.95    0.50
  -1   1   3   28.99    0.52
  -1   2  -3  155.11    2.52
   1  -2  -3  156.86    2.52
  -1  -2   3  155.78    2.54
   1   2   3  154.73    2.54
  -1   2  -3  156.74    2.56
  -1  -2   3  155.42    2.54
  -1   2  -3  154.92    2.54
   1  -2  -3  156.01    2.55
   1  -2  -3  147.13    2.53
   1   2   3  152.78    2.54
   1  -2   3  155.91    2.52
   1   2  -3  156.82    2.54
   1  -2   3  154.12    2.56
  -1  -2  -3  151.86    2.54
  -1   2   3  154.75    2.58
   1   2  -3  157.96    2.54
  -1  -2  -3  149.72    2.54
   1  -3  -3   67.04    1.14
   1  -3  -3   66.50    1.15
  -1   3  -3   67.10    1.11
   1   3   3   68.28    1.14
   1   3   3   65.95    1.15
  -1  -3   3   66.92    1.15
  -1  -3   3   67.72    1.14
  -1   3  -3   66.96    1.11
  -1   3  -3   66.27    1.17
  -1   3   3   67.62    1.12
   1   3  -3   67.15    1.14
  -1   3   3   66.73    1.14
   1   3  -3   66.68    1.14
  -1  -3  -3   66.68    1.14
  -1  -3  -3   66.60    1.15
   1  -3   3   67.83    1.13
   1  -3   3   68.00    1.12
  -1   3   3   66.61    1.13
  -1   4  -3   38.02    0.66
   1  -4  -3   37.96    0.70
  -1  -4   3   38.89    0.69
   1   4   3   37.58    0.68
  -1  -4   3   38.05    0.69
  -1   4  -3   37.69    0.65
  -1   4  -3   38.29    0.72
  -1   4   3   37.85    0.67
  -1   4   3   38.42    0.68
   1  -4   3   38.62    0.67
   1   4  -3   37.42    0.68
   1  -4   3   38.06    0.68
  -1  -4  -3   37.41    0.69
  -1   5  -3    7.39    0.23
  -1   5  -3    7.11    0.16
  -1  -5   3    7.45    0.20
   1  -5  -3    7.30    0.20
   1   5   3    7.04    0.19
   1  -5   3    6.90    0.19
  -1  -5  -3    7.02    0.20
  -1   5   3    7.14    0.19
   1   5  -3    7.06    0.19
  -1   5   3    7.19    0.19
   1  -5   3    7.31    0.18
  -1  -6   3    1.10    0.09
   1  -6  -3    0.98    0.09
   1   6   3    1.23    0.10
  -1   6  -3    1.19    0.07
  -1   6  -3    1.33    0.12
   1  -6   3    1.07    0.09
  -1   6   3    1.10    0.10
  -1   6   3    1.25    0.09
  -1  -6  -3    1.10    0.10
   1   6  -3    1.22    0.09
  -1   7  -3    0.36    0.09
  -1   7  -3    0.40    0.05
  -1  -7   3    0.22    0.08
   1  -7  -3    0.26    0.08
   1   7   3    0.28    0.07
  -1   7   3    0.40    0.07
   1   7  -3    0.38    0.07
  -1   7   3    0.24    0.06
  -1  -7  -3    0.31    0.08
   1  -7   3    0.27    0.07
  -1   8  -3    5.56    0.25
   1   8   3    5.96    0.21
  -1  -8   3    5.89    0.23
   1  -8  -3    6.15    0.23
  -1   8  -3    5.78    0.17
   1   8   3    5.63    0.21
  -1   8   3    5.95    0.22
   1  -8   3    5.65    0.22
  -1  -8  -3    5.91    0.23
   1   8  -3    5.95    0.20
  -1   8   3    5.97    0.20
  -1   9  -3    0.34    0.06
  -1   9  -3    0.25    0.10
   1   9   3    0.36    0.09
   1   9   3    0.36    0.09
   1  -9  -3    0.42    0.10
  -1  -9   3    0.44    0.10
   1  -9   3    0.25    0.09
  -1  -9  -3    0.40    0.10
  -1   9   3    0.48    0.08
  -1   9   3    0.19    0.08
   1   9  -3    0.35    0.07
   1  10   3    0.38    0.09
  -1 -10   3    0.13    0.10
   1 -10  -3    0.32    0.11
   1  10   3    0.43    0.10
  -1  10  -3    0.42    0.14
   1  10  -3    0.50    0.13
  -1  10   3    0.32    0.08
   1 -10   3    0.27    0.10
  -1  10   3    0.40    0.10
  -1 -10  -3    0.25    0.11
   1  10  -3    0.33    0.08
   1  11   3    0.03    0.08
   1 -11  -3    0.16    0.10
  -1 -11   3    0.18    0.11
  -1 -11  -3    0.04    0.10
   1 -11   3    0.03    0.09
  -1  11   3    0.12    0.07
  -1 -12   3    0.41    0.13
   1  12   3    0.41    0.11
   1 -12  -3    0.18    0.12
   1 -12   3    0.26    0.12
  -1 -12  -3    0.43    0.13
  -2   0  -3    0.04    0.01
   2   0  -3    0.04    0.03
  -2   0  -3    0.06    0.01
   2   0   3    0.04    0.02
  -2   0   3    0.02    0.03
   2   0  -3    0.01    0.03
   2   0   3    0.04    0.03
  -2   1  -3   50.54    0.89
   2   1   3   51.32    0.86
  -2  -1   3   52.07    0.88
  -2  -1   3   50.96    0.88
   2  -1  -3   51.11    0.86
   2   1   3   51.49    0.86
  -2   1   3   52.13    0.87
   2   1  -3   51.61    0.88
   2   1  -3   51.07    0.88
   2  -1   3   52.16    0.89
  -2  -1  -3   51.27    0.86
   2  -1   3   51.58    0.84
  -2  -1  -3   51.97    0.86
  -2   1   3   46.75    0.87
   2  -1   3   51.61    0.83
  -2  -2   3  144.69    2.41
   2   2   3  143.06    2.39
   2  -2  -3  146.45    2.41
  -2   2  -3  146.90    2.43
   2  -2  -3  144.05    2.39
   2   2   3  148.05    2.40
  -2  -2   3  146.50    2.41
   2  -2   3  144.54    2.37
  -2  -2  -3  142.52    2.40
   2  -2   3  145.43    2.36
   2   2  -3  144.88    2.41
   2  -2   3  147.21    2.43
  -2   2   3  146.32    2.40
   2   2  -3  145.40    2.41
  -2  -2  -3  145.90    2.39
  -2   2   3  146.22    2.41
   2  -3  -3   68.12    1.14
  -2  -3   3   66.73    1.16
   2   3   3   67.01    1.15
  -2  -3   3   67.15    1.16
   2  -3  -3   66.26    1.14
   2  -3  -3   65.00    1.15
   2   3   3   67.62    1.15
  -2   3  -3   66.99    1.18
  -2   3   3   67.63    1.14
   2   3  -3   68.71    1.16
   2  -3   3   67.48    1.12
   2  -3   3   67.20    1.12
  -2  -3  -3   67.98    1.15
  -2   4  -3   30.76    0.62
  -2  -4   3   31.32    0.60
   2  -4  -3   31.83    0.58
   2  -4  -3   30.97    0.59
  -2   4  -3   31.94    0.54
   2   4   3   31.68    0.59
  -2  -4  -3   31.85    0.59
   2  -4   3   32.03    0.56
  -2   4   3   31.10    0.57
   2  -4   3   32.11    0.56
   2   4  -3   31.99    0.59
  -2   4   3   31.64    0.58
  -2   5  -3    3.10    0.15
  -2  -5   3    3.33    0.14
  -2   5  -3    3.52    0.09
  -2   5  -3    3.28    0.09
   2  -5  -3    3.40    0.14
   2   5   3    3.23    0.13
   2  -5   3    3.25    0.12
  -2  -5  -3    3.35    0.14
  -2   5   3    3.41    0.12
  -2   5   3    3.39    0.13
   2  -5   3    3.41    0.11
   2   5  -3    3.35    0.13
  -2   6  -3    0.55    0.09
   2   6   3    0.52    0.07
   2  -6  -3    0.76    0.09
  -2  -6   3    0.49    0.08
  -2   6  -3    0.67    0.05
   2   6  -3    0.42    0.07
  -2  -6  -3    0.60    0.08
   2  -6   3    0.52    0.07
  -2   6   3    0.62    0.07
  -2   6   3    0.52    0.06
   2  -6   3    0.67    0.06
   2   7   3   22.13    0.48
  -2   7  -3   23.06    0.54
   2  -7  -3   22.69    0.50
  -2  -7   3   22.47    0.50
  -2   7  -3   23.04    0.42
  -2   7   3   22.87    0.49
   2   7  -3   22.15    0.48
  -2   7   3   22.70    0.46
   2  -7   3   23.22    0.48
  -2  -7  -3   22.09    0.50
  -2  -8   3    0.91    0.11
  -2   8  -3    1.18    0.08
   2   8   3    0.89    0.10
   2  -8  -3    1.15    0.12
  -2   8  -3    0.86    0.13
   2   8  -3    1.18    0.11
  -2   8   3    1.15    0.11
   2  -8   3    0.87    0.10
  -2  -8  -3    0.86    0.11
  -2   8   3    1.11    0.09
  -2  -9   3    2.95    0.19
  -2   9  -3    2.82    0.22
   2   9   3    2.46    0.16
   2  -9  -3    3.35    0.20
  -2  -9  -3    2.90    0.20
  -2   9   3    2.98    0.15
   2  -9   3    2.80    0.18
   2   9  -3    3.07    0.16
  -2   9   3    2.87    0.18
  -2 -10   3    0.50    0.12
   2 -10  -3    0.65    0.12
   2  10   3    0.76    0.11
   2  10   3    0.77    0.11
   2  10  -3    0.49    0.09
  -2  10   3    0.44    0.08
  -2  10   3    0.48    0.11
  -2 -10  -3    0.36    0.11
   2 -10   3    0.40    0.11
   2  11   3    0.15    0.09
  -2 -11   3    0.18    0.11
   2 -11  -3    0.09    0.11
   2 -11   3    0.07    0.10
   2  11  -3    0.06    0.09
  -2 -11  -3    0.13    0.11
   2  12   3    1.52    0.15
  -2 -12   3    1.21    0.17
   2 -12  -3    1.57    0.19
   2 -12   3    1.07    0.16
  -2 -12  -3    1.10    0.17
   3   0  -3    0.01    0.03
   3   0   3    0.03    0.01
  -3   0   3   -0.04    0.03
   3   0  -3    0.04    0.03
   3   0   3   -0.01    0.02
   3   1   3   12.48    0.24
   3  -1  -3   12.62    0.24
  -3  -1   3   12.54    0.26
  -3  -1   3   12.51    0.26
   3   1   3   12.41    0.24
  -3   1   3   12.31    0.26
   3  -1   3   12.20    0.27
   3   1  -3   12.56    0.26
  -3   1   3   13.83    0.26
  -3  -1  -3   12.51    0.23
   3   1  -3   12.46    0.27
  -3  -1  -3   12.52    0.23
   3   2   3    0.14    0.03
   3  -2  -3    0.13    0.03
  -3  -2   3    0.20    0.04
   3   2   3    0.10    0.03
  -3  -2   3    0.12    0.04
   3  -2  -3    0.20    0.04
  -3   2   3    0.15    0.03
   3   2  -3    0.17    0.04
  -3  -2  -3    0.18    0.03
  -3   2   3    0.16    0.03
  -3  -2  -3    0.17    0.03
   3   2  -3    0.14    0.04
   3  -2   3    0.12    0.05
   3   3   3   23.09    0.45
   3  -3  -3   23.62    0.45
  -3  -3   3   23.14    0.46
   3  -3  -3   23.61    0.45
   3   3   3   23.48    0.44
  -3   3  -3   23.62    0.48
   3  -3  -3   22.91    0.43
   3  -3   3   23.52    0.40
  -3   3   3   23.00    0.42
   3  -3   3   23.17    0.40
   3  -3   3   23.14    0.48
   3   3  -3   22.84    0.45
  -3  -3  -3   23.58    0.44
  -3   4  -3    3.89    0.16
   3  -4  -3    3.77    0.14
   3  -4  -3    4.19    0.14
  -3  -4   3    3.90    0.14
   3   4   3    4.03    0.14
   3  -4   3    3.92    0.11
   3  -4   3    3.61    0.16
  -3  -4  -3    3.99    0.14
   3   4  -3    4.16    0.14
   3  -4   3    3.60    0.10
  -3   4   3    3.73    0.11
   3  -5  -3    2.18    0.12
   3   5   3    2.45    0.12
  -3  -5   3    2.08    0.12
  -3   5  -3    2.35    0.15
   3  -5  -3    2.24    0.12
   3  -5   3    2.38    0.09
   3   5  -3    2.18    0.12
  -3  -5  -3    2.38    0.13
  -3   5   3    2.20    0.10
   3  -5   3    2.11    0.10
  -3   6  -3    3.97    0.19
   3  -6  -3    4.07    0.16
   3   6   3    4.06    0.16
  -3   6  -3    4.04    0.10
  -3  -6   3    4.39    0.18
  -3   6   3    4.00    0.16
   3  -6   3    4.15    0.15
  -3  -6  -3    4.18    0.17
   3   6  -3    4.45    0.17
  -3   6   3    4.28    0.14
   3  -6   3    4.05    0.13
   3   7   3    3.76    0.17
  -3   7  -3    3.73    0.10
   3  -7  -3    3.30    0.17
  -3  -7   3    3.47    0.18
  -3   7  -3    3.58    0.20
   3  -7   3    3.53    0.15
  -3   7   3    3.52    0.14
   3   7  -3    3.50    0.17
  -3  -7  -3    3.70    0.18
  -3   7   3    3.54    0.17
   3  -8  -3    0.13    0.08
  -3   8  -3    0.04    0.09
  -3  -8   3    0.08    0.08
   3   8   3    0.03    0.07
   3   8  -3    0.22    0.08
  -3   8   3    0.17    0.06
   3  -8   3    0.06    0.07
  -3  -8  -3   -0.01    0.08
  -3   8   3    0.19    0.07
   3  -9  -3    5.08    0.24
  -3   9  -3    4.89    0.26
   3   9   3    5.31    0.23
  -3  -9   3    4.98    0.24
  -3   9   3    4.88    0.18
   3   9  -3    5.16    0.21
  -3   9   3    5.12    0.23
   3  -9   3    4.85    0.22
  -3  -9  -3    5.07    0.24
   3  10   3    0.62    0.11
  -3 -10   3    0.63    0.12
   3 -10  -3    0.65    0.12
   3  10  -3    0.89    0.12
  -3 -10  -3    0.76    0.13
   3 -10   3    0.71    0.12
  -3  10   3    0.75    0.12
  -3 -11   3   -0.07    0.10
   3  11   3    0.01    0.09
   3 -11  -3    0.00    0.11
   3  11  -3    0.08    0.08
  -3 -11  -3    0.18    0.12
   3 -11   3   -0.01    0.09
   4   0   3    0.02    0.02
  -4   0   3    0.00    0.03
   4   0  -3    0.07    0.04
   4   0  -3    0.02    0.04
   4   0   3    0.01    0.02
  -4  -1   3   25.97    0.48
   4   1   3   25.73    0.46
   4   1   3   25.69    0.46
   4  -1  -3   25.71    0.49
   4  -1  -3   24.79    0.47
   4  -1   3   25.87    0.51
  -4  -1  -3   26.30    0.44
  -4   1   3   25.46    0.49
  -4  -1  -3   25.28    0.44
  -4   1   3   26.10    0.48
   4   1  -3   24.99    0.48
  -4  -2   3    0.01    0.04
   4   2   3    0.02    0.03
   4  -2  -3   -0.02    0.02
   4   2   3    0.05    0.03
   4  -2   3    0.11    0.05
   4   2  -3    0.06    0.04
  -4   2   3    0.02    0.03
  -4  -2  -3    0.04    0.03
  -4  -2  -3    0.01    0.03
  -4   3  -3   50.18    0.93
   4   3   3   50.90    0.89
   4  -3  -3   51.04    0.89
   4  -3  -3   51.43    0.91
   4  -3  -3   50.67    0.88
   4   3   3   50.26    0.89
  -4  -3   3   50.24    0.91
  -4   3   3   49.13    0.88
   4  -3   3   49.75    0.93
  -4  -3  -3   50.26    0.88
   4  -3   3   50.72    0.83
   4   3  -3   50.28    0.91
   4  -3   3   50.93    0.83
  -4  -4   3    1.03    0.09
   4  -4  -3    1.19    0.10
  -4   4  -3    1.05    0.10
   4   4   3    1.10    0.09
   4  -4  -3    1.23    0.10
  -4  -4  -3    1.05    0.09
   4  -4   3    0.82    0.05
   4   4  -3    0.83    0.08
   4  -4   3    0.97    0.06
   4  -4   3    1.14    0.10
  -4   4   3    1.14    0.07
   4  -5  -3    7.42    0.21
  -4   5  -3    7.44    0.25
  -4  -5   3    6.97    0.22
   4  -5  -3    7.38    0.22
   4   5   3    7.39    0.21
   4  -5   3    7.06    0.24
  -4   5   3    7.38    0.18
   4  -5   3    7.52    0.17
   4   5  -3    6.99    0.22
  -4  -5  -3    7.40    0.22
   4  -5   3    7.28    0.18
   4   6   3    0.34    0.07
  -4  -6   3    0.31    0.08
   4  -6  -3    0.29    0.07
   4  -6  -3    0.44    0.07
  -4   6  -3    0.41    0.09
  -4  -6  -3    0.28    0.07
  -4   6   3    0.20    0.05
   4  -6   3    0.34    0.05
   4  -6   3    0.25    0.05
   4   6  -3    0.28    0.07
  -4   7  -3    0.01    0.07
   4   7   3   -0.04    0.06
  -4  -7   3    0.02    0.07
   4  -7  -3   -0.01    0.06
   4  -7   3   -0.09    0.05
   4   7  -3    0.00    0.06
  -4   7   3    0.18    0.05
   4  -7   3   -0.04    0.04
  -4  -7  -3   -0.04    0.07
  -4  -8   3    1.04    0.13
   4   8   3    0.68    0.10
   4  -8  -3    0.77    0.11
  -4   8  -3    0.93    0.13
  -4   8   3    0.97    0.08
  -4  -8  -3    0.62    0.11
   4  -8   3    0.88    0.10
   4   8  -3    0.80    0.10
  -4  -9   3    0.19    0.10
  -4   9  -3    0.13    0.09
   4  -9  -3    0.20    0.09
   4   9   3    0.14    0.09
   4  -9   3    0.07    0.08
  -4  -9  -3   -0.08    0.09
   4   9  -3    0.10    0.08
  -4   9   3    0.08    0.05
   4  10   3    1.20    0.14
  -4 -10   3    1.07    0.15
   4 -10  -3    1.17    0.14
   4  10  -3    1.35    0.14
  -4 -10  -3    1.64    0.17
   4 -10   3    1.26    0.14
   4  11   3    1.42    0.16
  -4 -11   3    1.79    0.19
   4 -11  -3    1.70    0.18
   4 -11   3    1.36    0.15
  -4 -11  -3    1.51    0.18
   4  11  -3    1.56    0.15
   5   0   3    0.00    0.02
   5   0   3   -0.03    0.02
  -5   0   3    0.00    0.03
   5   0  -3   -0.02    0.03
   5   0  -3   -0.01    0.04
   5  -1  -3    1.08    0.07
   5  -1  -3    1.25    0.09
   5   1   3    1.17    0.07
   5   1   3    1.12    0.06
  -5  -1   3    1.00    0.08
  -5  -1  -3    1.08    0.04
   5   1  -3    1.04    0.09
   5  -1   3    1.17    0.10
  -5   1   3    1.04    0.07
   5  -2  -3   81.18    1.38
   5   2   3   82.72    1.39
  -5  -2   3   82.72    1.41
   5   2   3   80.87    1.39
   5   2  -3   83.09    1.42
   5  -2   3   81.75    1.45
  -5  -2  -3   82.40    1.37
  -5  -2  -3   82.58    1.38
  -5   2   3   81.96    1.39
   5  -3  -3    3.16    0.13
   5   3   3    3.36    0.13
  -5  -3   3    3.41    0.14
   5  -3  -3    3.49    0.11
   5  -3  -3    3.39    0.15
   5   3   3    3.50    0.13
   5  -3   3    3.43    0.06
  -5   3   3    3.27    0.11
   5  -3   3    3.37    0.07
   5  -3   3    3.44    0.16
  -5  -3  -3    3.46    0.12
   5   3  -3    3.38    0.14
  -5   4  -3    9.74    0.29
   5  -4  -3    9.86    0.25
   5   4   3    9.58    0.25
   5  -4  -3    9.65    0.26
  -5  -4   3   10.05    0.26
  -5   4   3    9.50    0.23
   5  -4   3    9.77    0.29
   5  -4   3    9.87    0.19
   5   4  -3    9.48    0.26
   5  -4   3    9.59    0.18
  -5  -4  -3    9.41    0.24
  -5  -5   3    0.12    0.06
  -5   5  -3    0.14    0.07
   5   5   3    0.15    0.06
   5  -5  -3    0.13    0.06
   5  -5  -3    0.09    0.06
   5  -5   3    0.03    0.07
  -5  -5  -3    0.11    0.06
   5  -5   3    0.18    0.04
  -5   5   3    0.17    0.04
   5   5  -3    0.10    0.06
   5  -5   3    0.14    0.03
  -5   6  -3   19.44    0.49
   5  -6  -3   19.59    0.46
   5  -6  -3   19.64    0.44
  -5  -6   3   20.21    0.46
   5   6   3   19.90    0.45
   5  -6   3   19.83    0.40
   5   6  -3   19.86    0.45
  -5  -6  -3   19.64    0.45
  -5   6   3   20.83    0.40
   5  -6   3   19.76    0.39
   5   7   3   -0.03    0.07
   5  -7  -3   -0.08    0.06
  -5   7  -3   -0.05    0.07
  -5  -7   3    0.03    0.07
  -5  -7  -3    0.05    0.07
   5   7  -3   -0.03    0.06
   5  -7   3    0.04    0.05
  -5   7   3   -0.03    0.04
   5  -8  -3   11.91    0.34
  -5  -8   3   12.05    0.36
   5   8   3   11.37    0.34
  -5   8  -3   10.99    0.38
  -5   8   3   11.42    0.27
  -5  -8  -3   11.79    0.35
   5   8  -3   11.78    0.34
   5  -8   3   11.70    0.30
   5  -9  -3    0.20    0.09
  -5   9  -3    0.22    0.13
  -5  -9   3   -0.02    0.09
   5   9   3   -0.02    0.08
  -5  -9  -3    0.12    0.10
   5   9  -3    0.11    0.09
   5  -9   3    0.08    0.07
  -5 -10   3    0.47    0.12
   5 -10  -3    0.44    0.11
   5  10   3    0.39    0.11
   5  10  -3    0.51    0.11
  -5 -10  -3    0.61    0.13
   5 -10   3    0.52    0.10
   5  11   3    0.22    0.11
   5 -11  -3    0.11    0.11
  -5 -11   3    0.07    0.12
   5 -11   3    0.00    0.09
   5  11  -3    0.11    0.10
  -5 -11  -3   -0.04    0.11
   6   0   3   -0.01    0.03
   6   0  -3   -0.03    0.04
   6   0   3    0.03    0.02
  -6   0   3    0.04    0.04
   6  -1  -3    8.88    0.23
  -6  -1   3    8.97    0.22
   6   1   3    9.27    0.21
   6   1   3    9.17    0.20
   6  -1  -3    9.35    0.23
  -6   1   3    8.98    0.21
   6   1  -3    9.44    0.24
   6  -1   3    9.08    0.17
   6  -1   3    9.09    0.17
   6  -1   3    9.08    0.26
   6   2   3   13.66    0.29
   6  -2  -3   14.01    0.29
  -6  -2   3   13.64    0.31
   6   2   3   13.88    0.30
   6  -2   3   13.95    0.35
  -6  -2  -3   14.22    0.27
   6   2  -3   13.71    0.32
  -6   2   3   13.59    0.29
  -6  -3   3   15.38    0.35
   6   3   3   15.87    0.34
   6  -3   3   15.80    0.27
   6   3  -3   15.85    0.36
   6  -3   3   15.14    0.27
  -6   3   3   15.51    0.32
   6  -3   3   16.00    0.40
  -6  -3  -3   15.72    0.32
   6  -4  -3    5.26    0.20
  -6  -4   3    5.43    0.19
   6  -4  -3    5.24    0.18
   6   4   3    5.36    0.18
  -6  -4  -3    5.44    0.17
   6  -4   3    5.36    0.12
   6  -4   3    5.05    0.22
   6   4  -3    5.19    0.19
   6  -4   3    5.20    0.11
  -6   4   3    5.17    0.15
   6  -5  -3    0.17    0.06
   6   5   3    0.04    0.06
   6  -5  -3    0.08    0.06
  -6  -5   3    0.22    0.07
   6  -5   3    0.11    0.03
   6   5  -3    0.10    0.07
  -6  -5  -3    0.12    0.06
   6  -5   3    0.19    0.04
   6  -5   3    0.19    0.08
   6   6   3   -0.01    0.06
  -6  -6   3   -0.01    0.07
   6  -6  -3   -0.05    0.06
   6  -6  -3    0.00    0.06
  -6   6   3    0.07    0.05
   6  -6   3    0.06    0.04
   6   6  -3    0.01    0.07
   6  -6   3   -0.05    0.04
  -6  -6  -3    0.05    0.07
   6  -7  -3    3.46    0.19
  -6   7  -3    3.15    0.21
   6   7   3    3.21    0.18
   6  -7  -3    3.16    0.18
  -6  -7   3    3.13    0.19
   6   7  -3    3.16    0.19
  -6  -7  -3    3.13    0.18
  -6   7   3    3.16    0.13
   6  -7   3    3.09    0.14
   6  -8  -3   -0.03    0.07
   6   8   3    0.00    0.08
  -6  -8   3    0.07    0.09
  -6   8  -3    0.05    0.08
  -6  -8  -3    0.05    0.09
   6  -8   3    0.06    0.06
   6   8  -3    0.03    0.08
   6   9   3    0.01    0.09
   6  -9  -3    0.05    0.09
  -6  -9   3    0.03    0.09
   6  -9   3    0.06    0.07
   6   9  -3    0.09    0.09
  -6  -9  -3    0.04    0.10
  -6 -10   3    1.04    0.16
   6 -10  -3    0.93    0.14
   6  10   3    0.98    0.14
  -6 -10  -3    0.92    0.15
   6  10  -3    1.13    0.14
   6 -10   3    0.97    0.12
  -6 -11   3    1.98    0.21
   6  11   3    2.66    0.23
   6 -11  -3    2.35    0.21
   6 -11   3    2.45    0.20
   6  11  -3    2.51    0.20
  -6 -11  -3    2.10    0.21
   7   0   3   -0.04    0.03
   7   0  -3    0.02    0.05
   7   0   3    0.00    0.03
  -7   0   3    0.02    0.04
   7   1   3    2.73    0.11
   7   1   3    2.81    0.10
  -7  -1   3    2.87    0.12
   7  -1  -3    2.73    0.13
  -7   1   3    2.87    0.11
   7   1  -3    2.91    0.14
   7  -1   3    2.73    0.08
   7  -1   3    2.86    0.08
   7   2   3    1.83    0.10
  -7  -2   3    1.63    0.11
   7   2   3    1.71    0.10
   7  -2  -3    1.65    0.11
   7  -2   3    1.97    0.06
   7   2  -3    1.85    0.13
  -7   2   3    1.78    0.09
  -7  -2  -3    1.80    0.07
   7  -2   3    1.75    0.15
  -7  -3   3    2.31    0.13
   7   3   3    2.11    0.12
  -7  -3  -3    2.35    0.11
   7   3  -3    2.31    0.14
   7  -3   3    2.29    0.16
   7  -3   3    2.37    0.06
  -7   3   3    2.37    0.10
   7  -3   3    2.26    0.06
   7   4   3    0.54    0.08
   7  -4  -3    0.44    0.09
  -7  -4   3    0.50    0.08
   7   4  -3    0.55    0.09
   7  -4   3    0.41    0.09
  -7   4   3    0.59    0.06
   7  -4   3    0.52    0.04
   7  -4   3    0.57    0.04
  -7  -4  -3    0.52    0.07
  -7  -5   3    0.44    0.09
   7   5   3    0.36    0.08
   7  -5  -3    0.33    0.08
   7  -5  -3    0.52    0.09
   7  -5   3    0.37    0.05
   7   5  -3    0.36    0.09
  -7   5   3    0.39    0.05
   7  -5   3    0.41    0.04
  -7  -5  -3    0.43    0.08
   7  -6  -3    1.10    0.13
   7  -6  -3    0.82    0.10
   7   6   3    0.75    0.10
  -7  -6   3    0.92    0.11
  -7   6   3    0.90    0.08
  -7  -6  -3    0.65    0.10
   7  -6   3    0.75    0.07
   7   6  -3    0.70    0.11
   7   7   3    0.14    0.08
   7  -7  -3    0.17    0.08
  -7  -7   3    0.09    0.09
   7   7  -3    0.01    0.08
  -7  -7  -3    0.24    0.08
   7  -7   3    0.17    0.06
   7   8   3    0.77    0.12
   7  -8  -3    0.59    0.10
  -7  -8   3    0.77    0.13
   7   8  -3    0.63    0.11
  -7  -8  -3    0.53    0.11
   7  -8   3    0.65    0.08
   7   9   3    4.31    0.23
  -7  -9   3    4.23    0.24
   7  -9  -3    4.28    0.22
   7  -9   3    3.89    0.18
  -7  -9  -3    3.82    0.23
   7   9  -3    3.79    0.22
  -7 -10   3    0.01    0.11
   7  10   3    0.15    0.10
   7 -10  -3    0.06    0.10
  -7 -10  -3   -0.10    0.10
   7 -10   3    0.07    0.08
   7  10  -3   -0.05    0.10
   8   0  -3   -0.03    0.06
   8   0   3    0.02    0.04
  -8   0   3    0.02    0.04
   8   0   3    0.05    0.03
  -8  -1   3    0.35    0.06
   8   1   3    0.34    0.05
   8   1   3    0.29    0.06
   8  -1  -3    0.45    0.07
   8   1  -3    0.34    0.07
   8  -1   3    0.35    0.04
  -8   1   3    0.45    0.06
   8  -1   3    0.33    0.05
   8  -2  -3    3.35    0.16
   8   2   3    3.30    0.14
   8   2   3    3.01    0.13
  -8  -2   3    3.11    0.14
  -8   2   3    3.33    0.12
   8  -2   3    3.32    0.10
   8   2  -3    2.96    0.16
   8  -2   3    3.06    0.19
   8  -2   3    3.24    0.09
  -8  -3   3    0.40    0.08
   8   3   3    0.44    0.08
  -8   3   3    0.66    0.06
   8  -3   3    0.53    0.04
  -8  -3  -3    0.59    0.06
   8   3  -3    0.50    0.09
   8  -3   3    0.59    0.11
   8  -4  -3    0.15    0.09
  -8  -4   3    0.03    0.07
   8  -4   3    0.11    0.04
   8   4  -3   -0.05    0.07
   8  -4   3    0.08    0.03
   8  -5  -3    0.14    0.09
  -8  -5   3    0.05    0.08
   8   5   3    0.24    0.08
  -8  -5  -3    0.12    0.07
   8   5  -3    0.04    0.08
   8  -5   3    0.03    0.04
   8  -6  -3    3.13    0.17
   8   6   3    3.72    0.20
  -8  -6   3    3.53    0.19
  -8  -6  -3    3.57    0.18
   8   6  -3    3.30    0.20
   8  -6   3    3.14    0.12
   8  -7  -3    0.27    0.08
  -8  -7   3    0.35    0.10
   8   7   3    0.33    0.10
   8   7  -3    0.32    0.10
  -8  -7  -3    0.24    0.09
   8  -7   3    0.18    0.06
   8   8   3    1.38    0.15
   8  -8  -3    1.46    0.14
  -8  -8   3    1.62    0.16
  -8  -8  -3    1.70    0.16
   8  -8   3    1.56    0.12
   8   8  -3    1.62    0.16
   8  -9  -3    0.05    0.09
  -8  -9   3    0.27    0.11
   8   9   3    0.22    0.11
   8  -9   3    0.02    0.07
   8   9  -3    0.06    0.10
  -8  -9  -3    0.16    0.11
   8  10   3    0.10    0.10
   8 -10  -3    0.27    0.11
  -8 -10   3    0.06    0.12
  -8 -10  -3    0.17    0.11
   8  10  -3    0.09    0.11
   8 -10   3    0.22    0.09
   9   0   3    0.02    0.04
   9   0  -3   -0.02    0.06
   9   0   3   -0.01    0.04
  -9   0   3    0.00    0.05
   9   1   3    0.80    0.08
   9  -1  -3    0.63    0.09
  -9  -1   3    0.70    0.08
   9   1   3    0.80    0.07
   9   1  -3    0.51    0.09
   9  -1   3    0.84    0.07
  -9   1   3    0.82    0.07
   9  -1   3    0.71    0.06
   9  -2  -3   23.75    0.51
  -9  -2   3   23.96    0.50
   9   2   3   23.71    0.49
   9  -2   3   23.31    0.44
   9   2  -3   23.80    0.53
   9  -2   3   23.28    0.43
  -9   2   3   23.65    0.45
   9   3   3    2.96    0.16
  -9  -3   3    2.80    0.16
   9  -3  -3    2.88    0.16
  -9   3   3    2.99    0.12
  -9  -3  -3    2.97    0.11
   9   3  -3    2.67    0.18
   9  -3   3    2.84    0.10
  -9  -4   3    1.02    0.11
   9   4   3    0.79    0.10
   9   4  -3    0.93    0.12
  -9  -4  -3    0.98    0.09
  -9  -5   3    0.27    0.08
   9   5   3    0.22    0.09
  -9  -5  -3    0.23    0.07
   9  -5   3    0.28    0.05
   9   5  -3    0.12    0.09
  -9  -6   3   13.81    0.38
   9   6   3   13.98    0.38
  -9  -6  -3   13.58    0.35
   9   6  -3   13.29    0.39
   9  -6   3   13.56    0.30
  -9  -7   3    0.21    0.10
   9  -7  -3    0.10    0.08
   9   7   3    0.04    0.09
   9   7  -3    0.03    0.09
   9  -7   3    0.15    0.06
  -9  -7  -3    0.23    0.09
  -9  -8   3    5.38    0.27
   9  -8  -3    4.84    0.23
   9   8   3    4.89    0.25
   9   8  -3    5.08    0.27
  -9  -8  -3    4.98    0.36
   9  -8   3    5.13    0.19
   9   9   3   -0.15    0.09
   9  -9  -3   -0.10    0.08
  -9  -9   3   -0.02    0.10
   9   9  -3    0.24    0.11
   9  -9   3    0.03    0.07
  10   0   3    0.04    0.05
 -10   0   3   -0.01    0.05
  10   0  -3    0.02    0.06
  10   1   3    0.06    0.06
 -10  -1   3    0.09    0.05
  10  -1  -3    0.06    0.07
  10  -1   3    0.10    0.05
  10   1  -3    0.20    0.08
  10   2   3    0.04    0.06
 -10  -2   3   -0.01    0.06
  10  -2  -3    0.10    0.07
  10   2  -3    0.11    0.08
  10  -2   3    0.07    0.05
  10   3   3    0.08    0.07
 -10  -3   3    0.01    0.07
  10  -3  -3    0.11    0.07
  10  -3   3    0.29    0.05
  10   3  -3    0.08    0.08
  10  -4  -3    0.10    0.07
 -10  -4   3    0.06    0.07
  10   4   3   -0.02    0.07
  10   4  -3    0.06    0.08
 -10  -5   3    0.05    0.08
  10   5   3    0.08    0.08
  10   5  -3    0.04    0.09
  10   6   3    0.72    0.12
 -10  -6   3    0.51    0.11
  10   6  -3    0.72    0.13
  10  -6   3    0.75    0.08
  10   7   3    0.65    0.12
 -10  -7   3    0.55    0.12
  10   7  -3    0.46    0.12
  10  -7   3    0.52    0.07
  10   8   3    0.49    0.12
 -10  -8   3    0.64    0.13
  10  -8   3    0.34    0.08
  10   8  -3    0.43    0.12
  11   0   3   -0.04    0.06
  11   0  -3   -0.05    0.07
  11  -1  -3    1.50    0.14
  11   1   3    1.26    0.11
  11  -1   3    1.27    0.10
  11   1  -3    1.29    0.13
  11  -2  -3    0.01    0.07
  11   2   3    0.14    0.07
  11   2  -3    0.00    0.08
  11  -2   3    0.12    0.05
  11  -3  -3    0.65    0.11
  11   3   3    0.83    0.11
  11  -3   3    0.74    0.07
  11   3  -3    0.87    0.12
  11  -4  -3    0.92    0.12
  11   4   3    1.08    0.13
 -11  -4   3    1.37    0.15
  11  -4   3    1.07    0.09
  11   4  -3    1.13    0.14
 -11  -5   3    1.96    0.17
  11   5   3    2.08    0.18
  11  -5  -3    1.69    0.15
  11   5  -3    1.64    0.17
 -11  -6   3    0.31    0.12
  11   6   3    0.37    0.11
  11   6  -3    0.35    0.12
  11   7   3    0.83    0.14
  11   7  -3    0.77    0.15
  12   0  -3    0.05    0.08
  12   0   3    0.01    0.06
  12  -1  -3    0.18    0.09
  12   1   3    0.19    0.08
  12  -1   3    0.14    0.07
  12   1  -3    0.17    0.09
  12   2   3    0.20    0.08
  12  -2  -3    0.31    0.10
  12  -2   3    0.32    0.07
  12   2  -3    0.26    0.10
  12  -3  -3    0.24    0.09
  12   3   3    0.35    0.09
  12  -3   3    0.28    0.06
  12   3  -3    0.11    0.10
  12   4   3    0.17    0.09
  12  -4  -3    0.02    0.09
  12   4  -3    0.00    0.10
  12  -4   3    0.04    0.06
  12  -5  -3    0.47    0.11
  12   5   3    0.44    0.12
  12   5  -3    0.51    0.13
  12  -6  -3    1.05    0.14
  12   6   3    0.99    0.15
  12   6  -3    0.93    0.15
  13   0  -3   -0.12    0.09
  13   0   3    0.06    0.07
  13  -1  -3    2.39    0.19
  13   1   3    2.60    0.17
  13   1  -3    2.24    0.20
  13  -1   3    2.56    0.15
  13  -2  -3   13.27    0.39
  13   2   3   13.07    0.37
  13   2  -3   13.14    0.41
  13  -2   3   12.52    0.32
  13   3   3    5.42    0.24
  13  -3  -3    5.39    0.26
  13   3  -3    5.28    0.27
  13  -3   3    5.18    0.20
  13   4   3    2.18    0.18
  13  -4  -3    2.19    0.19
  13   4  -3    2.56    0.21
  13  -5  -3    0.01    0.09
  13   5   3   -0.01    0.10
  13   5  -3   -0.04    0.11
  14   0  -3   -0.16    0.09
  14   0   3    0.22    0.09
  14  -1  -3    0.15    0.10
  14   1   3    0.43    0.10
  14  -1   3    0.24    0.09
  14   1  -3    0.41    0.12
  14  -2  -3    0.46    0.12
  14   2   3    0.77    0.12
  14   2  -3    0.50    0.13
  14  -2   3    0.64    0.14
   0  -1  -4    0.01    0.02
   0   1  -4    0.06    0.03
   0   1   4    0.04    0.03
   0  -1   4    0.21    0.04
   0   1   4    0.01    0.03
   0   1  -4    0.06    0.02
   0  -1  -4    0.01    0.03
   0  -1   4   -0.01    0.03
   0   2  -4  176.61    2.96
   0  -2  -4  179.14    2.98
   0  -2   4  183.16    2.97
   0   2   4  182.75    2.98
   0   2  -4  181.67    2.96
   0   2   4  179.28    2.97
   0  -2  -4  181.22    2.97
   0  -2   4  181.85    2.97
   0   3  -4    0.01    0.03
   0  -3   4    0.06    0.03
   0  -3  -4    0.02    0.04
   0   3  -4    0.12    0.03
   0   3   4    0.00    0.03
   0  -3   4    0.02    0.03
   0   3   4    0.01    0.02
   0  -4   4  279.52    4.55
   0   4   4  278.75    4.52
   0  -4   4  274.21    4.55
   0   4  -4  277.40    4.53
   0   4   4  275.29    4.55
   0  -4  -4  279.85    4.57
   0  -5  -4   -0.02    0.05
   0   5   4    0.06    0.04
   0  -5   4    0.10    0.05
   0   5   4   -0.03    0.03
   0   5  -4    0.03    0.04
   0   6  -4   35.74    0.66
   0  -6  -4   35.99    0.70
   0   6   4   35.93    0.67
   0  -6   4   36.30    0.69
   0   6   4   36.32    0.68
   0   7  -4   -0.07    0.04
   0  -7  -4    0.04    0.07
   0   7   4   -0.04    0.05
   0   7   4    0.04    0.06
   0  -7   4   -0.04    0.06
   0   8   4   45.78    0.87
   0   8   4   45.89    0.87
   0   8  -4   46.05    0.95
   0  -8   4   46.74    0.90
   0  -8  -4   46.67    0.91
   0   8  -4   45.63    0.84
   0   9  -4   -0.12    0.08
   0  -9  -4    0.11    0.09
   0   9   4    0.04    0.06
   0   9  -4   -0.02    0.05
   0  -9   4    0.01    0.08
   0   9   4   -0.04    0.07
   0 -10   4   32.42    0.71
   0 -10  -4   31.42    0.72
   0  10   4   31.32    0.68
   0  10   4   32.85    0.67
   0 -11   4    0.05    0.10
   0 -11  -4    0.01    0.10
   0  11   4    0.01    0.08
   0 -12   4   -0.05    0.10
   0 -12  -4    0.16    0.13
   0  12   4    0.04    0.12
  -1   0  -4   23.48    0.41
   1   0   4   23.32    0.41
  -1   0  -4   22.98    0.42
   1   0  -4   26.33    0.44
   1   0  -4   23.41    0.42
  -1   0  -4   23.14    0.42
  -1  -1   4   19.12    0.36
   1   1   4   18.99    0.33
  -1  -1   4   19.25    0.36
  -1   1  -4   19.11    0.34
  -1   1  -4   18.67    0.37
  -1   1  -4   19.03    0.33
   1  -1  -4   18.81    0.35
   1   1   4   19.23    0.35
   1   1   4   18.86    0.35
   1  -1   4   19.39    0.35
  -1  -1  -4   18.90    0.35
  -1   1   4   19.13    0.36
   1  -1   4   21.49    0.34
   1   1  -4   19.23    0.36
   1   1  -4   18.62    0.35
  -1   1   4   18.93    0.35
   1  -2  -4    2.25    0.06
  -1   2  -4    2.14    0.10
   1  -2  -4    2.16    0.09
   1   2   4    2.02    0.08
   1   2   4    1.96    0.08
  -1  -2   4    2.09    0.09
  -1  -2   4    2.08    0.09
  -1   2  -4    2.14    0.06
  -1   2  -4    2.11    0.06
   1   2  -4    2.02    0.08
  -1  -2  -4    2.01    0.08
   1   2  -4    2.06    0.09
   1  -2   4    2.09    0.07
   1  -2   4    1.94    0.07
  -1  -2  -4    2.12    0.08
  -1   3  -4    9.81    0.20
  -1  -3   4   10.20    0.23
   1  -3  -4   10.26    0.24
  -1   3  -4   10.39    0.20
   1   3   4   10.08    0.23
  -1  -3   4   10.16    0.23
  -1   3  -4   10.18    0.26
  -1  -3  -4   10.21    0.23
   1   3  -4   10.41    0.23
   1  -3   4   10.40    0.21
  -1   3   4   10.03    0.22
   1  -3   4   10.39    0.22
  -1   4  -4    0.04    0.03
   1  -4  -4   -0.01    0.04
  -1  -4   4    0.01    0.04
  -1  -4   4   -0.01    0.04
  -1   4  -4    0.09    0.03
   1   4   4    0.00    0.04
  -1   4  -4    0.04    0.05
  -1   4   4   -0.05    0.03
  -1   4   4    0.06    0.03
   1  -4   4   -0.04    0.03
  -1  -4  -4   -0.02    0.04
   1   4  -4    0.04    0.04
   1  -4   4    0.05    0.03
   1   5   4    3.22    0.13
   1  -5  -4    3.61    0.14
  -1   5  -4    3.49    0.16
  -1  -5   4    3.13    0.14
  -1   5  -4    3.38    0.10
  -1  -5  -4    3.57    0.14
   1  -5   4    3.25    0.12
  -1   5   4    3.32    0.12
  -1   5   4    3.31    0.12
   1   5  -4    3.20    0.12
   1  -5   4    3.22    0.12
  -1   6  -4    0.06    0.03
   1  -6  -4    0.15    0.06
   1   6   4    0.13    0.05
  -1   6  -4    0.08    0.07
  -1  -6   4    0.07    0.06
  -1   6   4    0.05    0.04
   1  -6   4    0.12    0.05
  -1   6   4    0.02    0.05
  -1  -6  -4    0.08    0.06
   1   6  -4    0.04    0.05
  -1  -7   4    7.73    0.25
   1   7   4    7.52    0.23
  -1   7  -4    7.56    0.19
   1   7   4    7.69    0.22
  -1   7  -4    7.78    0.28
   1  -7  -4    7.67    0.25
  -1   7   4    7.46    0.22
  -1   7   4    7.73    0.22
  -1  -7  -4    7.53    0.25
   1  -7   4    7.88    0.24
   1   7  -4    7.34    0.21
  -1   8  -4   -0.08    0.08
   1   8   4   -0.04    0.06
   1   8   4   -0.09    0.06
  -1  -8   4   -0.03    0.08
   1  -8  -4   -0.06    0.08
  -1   8  -4    0.00    0.04
   1  -8   4    0.04    0.07
  -1   8   4    0.06    0.06
  -1   8   4   -0.09    0.06
  -1  -8  -4    0.03    0.08
   1   8  -4   -0.03    0.06
   1   9   4    7.33    0.25
   1   9   4    7.35    0.25
   1  -9  -4    7.95    0.29
  -1  -9   4    7.82    0.28
  -1   9  -4    7.69    0.32
   1   9  -4    7.52    0.23
  -1   9   4    7.59    0.26
  -1  -9  -4    8.05    0.29
  -1   9   4    7.83    0.25
   1  -9   4    7.31    0.27
  -1 -10   4    0.56    0.12
   1 -10  -4    0.58    0.13
   1  10   4    0.56    0.10
   1  10   4    0.34    0.09
   1  10  -4    0.69    0.10
  -1  10   4    0.65    0.10
  -1 -10  -4    0.48    0.12
  -1  10   4    0.33    0.09
   1 -10   4    0.66    0.12
  -1 -11   4    2.66    0.22
   1 -11  -4    3.03    0.24
   1  11   4    3.17    0.20
  -1 -11  -4    3.15    0.24
  -1  11   4    3.53    0.19
   1 -11   4    3.26    0.22
   1  12   4    0.51    0.11
  -1 -12   4    0.44    0.14
   1 -12  -4    0.82    0.16
  -1 -12  -4    0.41    0.14
   1 -12   4    0.58    0.13
   2   0   4   51.96    0.86
   2   0  -4   51.95    0.87
   2   0  -4   53.98    0.90
  -2   0  -4   52.87    0.85
  -2   0  -4   46.66    0.85
   2   0   4   51.61    0.88
  -2   0   4   51.87    0.89
  -2  -1   4   23.38    0.45
   2  -1  -4   24.05    0.44
   2   1   4   24.69    0.43
  -2   1  -4   23.92    0.46
  -2  -1   4   24.08    0.45
   2   1   4   23.95    0.43
   2   1   4   23.91    0.43
   2  -1   4   24.11    0.42
  -2   1   4   26.45    0.44
  -2  -1  -4   24.13    0.42
   2   1  -4   24.04    0.45
   2  -1   4   24.27    0.46
   2   1  -4   24.11    0.45
  -2   1   4   23.48    0.45
   2  -1   4   23.75    0.41
   2   2   4    5.59    0.14
   2   2   4    5.45    0.14
  -2  -2   4    5.38    0.15
  -2   2  -4    5.74    0.17
   2  -2  -4    5.22    0.15
  -2  -2   4    5.58    0.15
  -2  -2  -4    5.59    0.14
  -2   2   4    5.45    0.14
   2  -2   4    5.63    0.12
   2   2  -4    5.43    0.15
   2   2  -4    5.58    0.15
  -2  -2  -4    5.62    0.14
   2  -2   4    5.47    0.12
   2  -2   4    5.44    0.16
   2   3   4    3.68    0.12
   2   3   4    3.61    0.12
  -2   3  -4    3.77    0.15
   2  -3  -4    3.47    0.13
  -2  -3   4    3.57    0.13
   2  -3  -4    3.68    0.11
  -2   3   4    3.57    0.11
  -2  -3  -4    3.56    0.12
   2  -3   4    3.66    0.10
   2  -3   4    3.53    0.10
   2   3  -4    3.64    0.13
   2  -4  -4    0.10    0.03
  -2   4  -4    0.16    0.02
   2   4   4    0.14    0.05
  -2   4  -4    0.11    0.01
   2  -4  -4    0.11    0.04
  -2   4  -4    0.05    0.05
  -2  -4   4    0.13    0.05
  -2   4   4    0.11    0.04
  -2  -4  -4    0.09    0.05
   2  -4   4    0.11    0.04
   2   4  -4    0.10    0.04
   2  -4   4    0.13    0.03
  -2   5  -4    0.06    0.06
  -2   5  -4    0.04    0.02
   2  -5  -4    0.02    0.05
  -2  -5   4    0.06    0.05
  -2   5  -4    0.04    0.02
   2   5   4    0.05    0.05
   2  -5   4    0.01    0.04
   2  -5   4    0.07    0.04
  -2  -5  -4    0.03    0.05
  -2   5   4    0.01    0.04
   2   5  -4    0.02    0.04
   2   6   4    4.11    0.16
  -2  -6   4    3.83    0.16
  -2   6  -4    4.08    0.10
   2  -6  -4    3.76    0.16
  -2   6  -4    4.08    0.19
  -2  -6  -4    3.86    0.17
  -2   6   4    4.21    0.15
   2  -6   4    4.05    0.15
   2  -6   4    3.85    0.14
   2   6  -4    3.89    0.15
  -2   6   4    4.13    0.15
   2  -7  -4   29.75    0.63
  -2   7  -4   30.46    0.67
  -2   7  -4   30.30    0.54
  -2  -7   4   29.42    0.63
   2   7   4   30.08    0.61
  -2  -7  -4   30.46    0.64
  -2   7   4   31.13    0.61
   2   7  -4   31.22    0.61
   2  -7   4   31.15    0.61
  -2   7   4   30.42    0.59
   2   8   4    8.61    0.27
  -2  -8   4    8.35    0.28
  -2   8  -4    8.37    0.20
   2  -8  -4    8.72    0.28
  -2   8  -4    8.14    0.31
   2   8  -4    8.08    0.25
   2  -8   4    8.35    0.26
  -2   8   4    7.88    0.24
  -2  -8  -4    8.38    0.29
  -2   8   4    8.09    0.26
   2   9   4   11.78    0.33
  -2  -9   4   11.69    0.36
   2  -9  -4   11.92    0.36
   2   9   4   11.78    0.33
  -2   9  -4   11.06    0.39
   2  -9   4   11.39    0.33
  -2   9   4   11.26    0.30
  -2   9   4   11.47    0.33
   2   9  -4   11.90    0.32
  -2  -9  -4   11.95    0.37
   2  10   4    2.19    0.17
  -2 -10   4    2.33    0.20
   2 -10  -4    2.18    0.19
   2  10   4    2.46    0.17
   2 -10   4    2.26    0.18
   2  10  -4    2.31    0.15
  -2  10   4    2.24    0.15
  -2 -10  -4    2.21    0.19
  -2  10   4    2.25    0.18
   2  11   4    1.69    0.16
   2 -11  -4    1.65    0.18
  -2 -11   4    1.72    0.18
  -2 -11  -4    1.52    0.17
   2 -11   4    1.63    0.16
   3   0   4    2.81    0.07
   3   0   4    3.07    0.11
   3   0  -4    2.86    0.10
   3   0   4    2.73    0.07
   3   0  -4    2.71    0.11
  -3   0   4    2.87    0.11
   3  -1  -4   23.17    0.43
  -3  -1   4   23.23    0.45
   3   1   4   23.34    0.42
   3   1   4   23.20    0.42
  -3   1   4   23.16    0.44
  -3  -1  -4   23.92    0.41
   3  -1   4   23.35    0.39
   3   1  -4   23.49    0.45
   3  -1   4   23.13    0.46
   3  -1   4   24.06    0.40
  -3   2  -4    0.19    0.05
   3   2   4    0.15    0.04
   3   2   4    0.17    0.04
   3  -2  -4    0.10    0.03
   3  -2   4    0.12    0.05
  -3   2   4    0.09    0.03
  -3  -2  -4    0.16    0.03
  -3  -2  -4    0.18    0.03
   3  -2   4    0.14    0.01
   3  -2   4    0.15    0.02
  -3  -3   4   24.53    0.48
   3  -3  -4   23.71    0.47
   3  -3  -4   25.00    0.46
  -3   3  -4   24.90    0.51
   3   3   4   24.32    0.47
   3   3   4   24.37    0.46
  -3   3   4   24.36    0.45
  -3  -3  -4   24.40    0.46
   3  -3   4   24.98    0.50
   3  -3   4   24.25    0.42
   3  -3   4   24.45    0.42
   3   3  -4   23.86    0.48
  -3  -4   4    0.46    0.07
   3  -4  -4    0.60    0.06
  -3   4  -4    0.33    0.07
   3  -4  -4    0.46    0.06
   3   4   4    0.45    0.06
   3   4  -4    0.59    0.07
  -3  -4  -4    0.47    0.06
   3  -4   4    0.57    0.05
  -3   4   4    0.54    0.05
   3  -4   4    0.61    0.05
   3   5   4   33.48    0.64
  -3   5  -4   33.47    0.69
  -3  -5   4   33.44    0.66
   3  -5  -4   33.42    0.65
   3  -5  -4   33.32    0.63
   3  -5   4   33.33    0.61
  -3  -5  -4   34.02    0.65
  -3   5   4   34.02    0.62
   3   5  -4   34.00    0.65
   3  -5   4   34.05    0.60
   3  -6  -4    0.22    0.07
  -3   6  -4    0.33    0.09
  -3  -6   4    0.23    0.07
   3   6   4    0.23    0.06
  -3   6   4    0.31    0.06
   3  -6   4    0.25    0.05
   3   6  -4    0.29    0.07
   3  -6   4    0.22    0.06
  -3  -6  -4    0.35    0.08
  -3  -7   4    0.51    0.09
  -3   7  -4    0.43    0.03
  -3   7  -4    0.43    0.10
  -3   7  -4    0.45    0.04
   3   7   4    0.42    0.08
   3  -7  -4    0.43    0.09
   3   7  -4    0.52    0.08
   3  -7   4    0.36    0.07
  -3   7   4    0.37    0.06
  -3  -7  -4    0.32    0.09
  -3  -8   4    0.05    0.08
   3   8   4   -0.04    0.07
   3  -8  -4    0.02    0.07
  -3   8  -4   -0.10    0.08
  -3   8   4    0.07    0.07
  -3  -8  -4   -0.07    0.08
   3   8  -4    0.02    0.07
  -3   8   4    0.07    0.05
   3  -8   4   -0.04    0.06
  -3  -9   4    1.84    0.16
   3  -9  -4    1.90    0.16
  -3   9  -4    1.62    0.17
   3   9   4    1.66    0.15
  -3   9   4    1.72    0.16
  -3   9   4    1.99    0.13
   3  -9   4    1.94    0.16
  -3  -9  -4    1.95    0.17
   3   9  -4    1.87    0.15
   3  10   4    0.77    0.12
  -3 -10   4    0.86    0.13
   3 -10  -4    0.58    0.13
  -3 -10  -4    0.71    0.13
   3  10  -4    0.75    0.11
   3 -10   4    0.76    0.12
  -3  10   4    0.72    0.09
  -3  10   4    0.79    0.12
   3 -11  -4   -0.09    0.10
   3  11   4    0.01    0.09
  -3 -11   4    0.21    0.11
   3 -11   4    0.04    0.09
   3  11  -4    0.02    0.09
  -3 -11  -4    0.01    0.10
   4   0   4  172.17    2.81
   4   0  -4  169.90    2.86
   4   0  -4  179.90    2.90
  -4   0   4  168.92    2.85
   4   0   4  171.21    2.87
   4   0   4  170.82    2.80
   4  -1  -4  113.93    1.91
   4   1   4  113.47    1.87
   4   1   4  113.68    1.87
  -4  -1   4  111.45    1.90
   4  -1  -4  112.24    1.88
   4  -1   4  112.58    1.83
   4  -1   4  112.96    1.92
  -4  -1  -4  114.96    1.85
   4   1  -4  111.73    1.91
   4  -1   4  113.90    1.83
  -4   1   4  112.18    1.90
  -4  -2   4    0.52    0.06
   4   2   4    0.49    0.05
   4   2   4    0.61    0.05
  -4  -2  -4    0.46    0.04
   4  -2   4    0.59    0.07
  -4   2   4    0.46    0.05
   4   2  -4    0.56    0.07
  -4  -2  -4    0.61    0.05
   4   3   4    3.46    0.13
   4  -3  -4    3.38    0.13
  -4   3  -4    3.57    0.16
   4   3   4    3.16    0.12
  -4  -3   4    3.36    0.14
   4  -3  -4    3.23    0.13
   4  -3   4    3.19    0.15
   4   3  -4    3.27    0.14
   4  -3   4    3.23    0.07
  -4  -3  -4    3.56    0.12
  -4   3   4    3.27    0.12
   4  -3   4    3.21    0.07
  -4   4  -4   95.27    1.69
   4  -4  -4   96.70    1.65
   4   4   4   96.54    1.64
  -4  -4   4   96.48    1.66
   4  -4  -4   95.06    1.64
   4  -4   4   94.59    1.58
   4   4  -4   95.35    1.66
  -4   4   4   97.80    1.61
  -4  -4  -4   96.64    1.64
   4  -4   4   95.21    1.69
   4  -4   4   95.77    1.59
   4  -5  -4    1.58    0.11
  -4   5  -4    1.62    0.14
   4  -5  -4    1.67    0.12
   4   5   4    1.71    0.11
  -4  -5   4    1.52    0.12
   4  -5   4    1.61    0.08
  -4   5   4    1.65    0.09
   4   5  -4    1.61    0.12
   4  -5   4    1.62    0.07
  -4  -5  -4    1.77    0.11
   4  -6  -4   12.10    0.31
  -4   6  -4   12.54    0.36
   4  -6  -4   11.88    0.30
  -4  -6   4   12.25    0.33
   4   6   4   12.13    0.31
  -4  -6  -4   12.34    0.32
   4  -6   4   12.48    0.27
   4  -6   4   12.07    0.28
  -4   6   4   12.07    0.27
   4   6  -4   12.46    0.32
  -4   7  -4    2.55    0.20
  -4  -7   4    2.94    0.18
   4  -7  -4    3.25    0.17
   4   7   4    3.09    0.16
   4  -7   4    3.18    0.14
   4  -7   4    3.08    0.14
  -4  -7  -4    3.07    0.18
  -4   7   4    2.92    0.13
   4   7  -4    3.04    0.17
  -4  -8   4   10.15    0.32
   4   8   4    9.33    0.30
   4  -8  -4    9.66    0.30
  -4   8  -4    8.62    0.33
   4   8  -4    9.13    0.29
   4  -8   4    9.05    0.26
  -4  -8  -4    9.08    0.30
  -4   8   4    9.14    0.24
   4   9   4    7.09    0.27
   4  -9  -4    6.60    0.27
  -4  -9   4    7.03    0.29
  -4   9  -4    7.35    0.35
   4   9  -4    7.33    0.26
  -4  -9  -4    6.98    0.28
  -4   9   4    6.76    0.21
   4  -9   4    6.97    0.25
   4  10   4    4.38    0.23
   4 -10  -4    4.57    0.25
  -4 -10   4    4.39    0.25
  -4 -10  -4    4.04    0.24
   4 -10   4    4.25    0.22
   4  10  -4    4.55    0.22
   4  11   4    1.35    0.16
   4 -11  -4    1.23    0.17
  -4 -11   4    1.53    0.18
  -4 -11  -4    1.27    0.17
   4 -11   4    1.24    0.15
   4  11  -4    1.47    0.15
  -5   0   4   13.97    0.30
   5   0   4   14.03    0.26
   5   0  -4   13.80    0.31
   5   0   4   13.93    0.26
   5   1   4   23.11    0.42
   5  -1  -4   23.21    0.47
  -5  -1   4   22.92    0.46
   5   1   4   23.51    0.43
  -5   1   4   23.05    0.45
   5  -1   4   23.18    0.49
   5  -1   4   23.19    0.39
   5   1  -4   23.47    0.47
   5   2   4    5.35    0.15
   5   2   4    5.52    0.15
  -5  -2   4    5.61    0.18
   5   2  -4    5.57    0.19
  -5   2   4    5.76    0.16
   5  -2   4    5.56    0.20
  -5  -2  -4    5.65    0.15
  -5  -2  -4    5.52    0.13
  -5  -3   4    0.89    0.09
   5   3   4    0.87    0.09
   5   3   4    0.81    0.07
  -5   3   4    0.88    0.08
   5  -3   4    0.82    0.10
   5   3  -4    0.99    0.09
  -5  -3  -4    0.79    0.07
  -5  -4   4    0.13    0.06
   5   4   4    0.20    0.06
  -5   4  -4    0.12    0.07
   5  -4  -4    0.17    0.06
   5  -4  -4    0.13    0.05
  -5  -4  -4    0.22    0.06
   5  -4   4    0.16    0.07
   5  -4   4    0.21    0.03
   5   4  -4    0.13    0.06
  -5   4   4    0.15    0.05
   5  -4   4    0.20    0.03
  -5  -5   4    1.49    0.13
   5   5   4    1.76    0.12
   5  -5  -4    1.79    0.12
  -5   5  -4    1.80    0.15
   5  -5  -4    1.62    0.12
   5  -5   4    1.90    0.15
  -5   5   4    1.63    0.10
   5  -5   4    1.79    0.08
  -5  -5  -4    1.70    0.12
   5  -5   4    1.69    0.07
   5   5  -4    1.47    0.13
  -5  -6   4    1.28    0.12
   5   6   4    1.04    0.11
   5  -6  -4    1.31    0.12
   5  -6  -4    1.27    0.11
  -5   6  -4    1.27    0.14
   5  -6   4    1.31    0.09
   5  -6   4    1.34    0.08
  -5   6   4    1.22    0.09
   5   6  -4    1.31    0.12
  -5  -6  -4    1.29    0.12
   5   7   4    0.99    0.11
   5  -7  -4    1.29    0.12
  -5   7  -4    0.81    0.12
  -5  -7   4    1.10    0.12
   5  -7   4    1.10    0.09
   5   7  -4    1.17    0.12
  -5   7   4    1.10    0.09
  -5  -7  -4    1.32    0.12
  -5   8  -4    0.66    0.12
   5  -8  -4    0.82    0.11
  -5  -8   4    0.76    0.12
   5   8   4    0.56    0.10
  -5  -8  -4    0.74    0.12
  -5   8   4    0.73    0.08
   5   8  -4    0.86    0.11
   5  -8   4    0.80    0.09
  -5  -9   4    2.86    0.21
   5   9   4    2.72    0.19
   5  -9  -4    2.92    0.20
  -5  -9  -4    2.49    0.20
   5  -9   4    2.68    0.16
   5   9  -4    2.69    0.18
  -5 -10   4    0.04    0.10
   5 -10  -4    0.36    0.11
   5  10   4    0.23    0.11
   5  10  -4    0.23    0.10
   5 -10   4    0.19    0.09
  -5 -10  -4    0.21    0.11
   5 -11  -4    0.65    0.14
  -5 -11   4    0.58    0.14
   5  11   4    0.52    0.13
  -5 -11  -4    0.36    0.13
   5  11  -4    0.68    0.13
   5 -11   4    0.56    0.12
   6   0   4    1.61    0.07
   6   0  -4    1.49    0.10
   6   0   4    1.46    0.06
  -6   0   4    1.34    0.09
   6  -1  -4    6.61    0.20
   6   1   4    6.64    0.16
   6   1   4    6.67    0.16
  -6  -1   4    6.64    0.19
   6  -1   4    6.33    0.13
  -6   1   4    6.24    0.18
   6  -1   4    6.76    0.22
   6  -1   4    6.42    0.13
   6   1  -4    6.40    0.20
  -6  -2   4    0.14    0.05
   6   2   4    0.10    0.04
   6   2   4    0.06    0.04
  -6  -2  -4    0.02    0.03
  -6  -2  -4    0.07    0.04
   6   2  -4    0.00    0.06
   6  -2   4    0.02    0.06
  -6   2   4    0.08    0.04
   6   3   4   24.70    0.49
  -6  -3   4   24.02    0.51
  -6   3   4   24.59    0.48
  -6  -3  -4   24.36    0.46
   6   3  -4   24.59    0.52
   6  -3   4   24.64    0.54
   6  -4  -4    0.20    0.06
   6  -4  -4    0.17    0.07
   6   4   4    0.10    0.06
  -6  -4   4    0.09    0.06
  -6  -4  -4    0.11    0.05
   6  -4   4    0.17    0.03
   6  -4   4    0.12    0.07
   6  -4   4    0.18    0.02
   6   4  -4    0.14    0.07
  -6   4   4    0.15    0.05
   6  -5  -4   29.56    0.60
   6   5   4   28.97    0.59
  -6  -5   4   28.74    0.61
   6  -5  -4   29.57    0.61
  -6  -5  -4   29.39    0.58
   6  -5   4   29.44    0.65
   6  -5   4   29.19    0.52
   6  -5   4   29.13    0.52
   6   5  -4   29.65    0.62
  -6   5   4   29.15    0.57
   6  -6  -4    8.34    0.26
  -6  -6   4    8.18    0.28
  -6   6  -4    8.23    0.30
   6   6   4    8.20    0.26
   6  -6  -4    8.48    0.27
  -6  -6  -4    7.91    0.25
  -6   6   4    8.35    0.23
   6  -6   4    8.00    0.20
   6   6  -4    7.83    0.27
   6  -6   4    8.61    0.23
   6  -7  -4    0.16    0.08
  -6  -7   4    0.10    0.08
   6   7   4    0.02    0.07
  -6   7  -4   -0.04    0.08
   6  -7  -4    0.01    0.06
  -6   7   4    0.04    0.05
  -6  -7  -4    0.05    0.08
   6  -7   4    0.03    0.05
   6   7  -4    0.01    0.07
  -6   8  -4    6.32    0.30
   6   8   4    6.50    0.25
   6  -8  -4    6.21    0.25
  -6  -8   4    6.68    0.27
   6   8  -4    6.37    0.25
  -6  -8  -4    6.41    0.26
   6  -8   4    6.61    0.21
   6   9   4    0.65    0.12
  -6  -9   4    0.68    0.13
   6  -9  -4    0.78    0.12
  -6  -9  -4    0.74    0.13
   6  -9   4    0.81    0.10
   6   9  -4    0.80    0.13
   6 -10  -4    0.00    0.10
  -6 -10   4    0.01    0.10
   6  10   4    0.19    0.10
   6  10  -4    0.20    0.10
   6 -10   4    0.20    0.09
  -6 -10  -4    0.17    0.11
   7   0  -4    0.40    0.07
   7   0   4    0.40    0.04
  -7   0   4    0.30    0.06
   7   0   4    0.40    0.04
  -7  -1   4   12.39    0.30
   7   1   4   12.70    0.27
   7  -1  -4   12.99    0.32
   7   1   4   12.64    0.27
   7  -1   4   12.62    0.24
   7  -1   4   12.55    0.34
   7   1  -4   12.55    0.32
  -7   1   4   12.64    0.29
   7  -1   4   12.39    0.24
  -7  -2   4    0.81    0.08
   7   2   4    0.85    0.07
   7   2   4    0.95    0.08
   7  -2  -4    0.80    0.09
   7  -2   4    0.80    0.03
  -7   2   4    0.81    0.07
   7  -2   4    0.80    0.11
  -7  -2  -4    0.77    0.05
   7   2  -4    0.73    0.09
   7   3   4   14.20    0.32
  -7  -3   4   13.90    0.34
  -7   3   4   13.93    0.31
   7   3  -4   13.56    0.35
  -7  -3  -4   14.14    0.29
   7  -3   4   13.48    0.38
   7   4   4    0.98    0.10
  -7  -4   4    0.98    0.11
   7  -4  -4    1.13    0.12
   7  -4   4    1.03    0.05
   7  -4   4    1.04    0.04
  -7   4   4    1.03    0.09
  -7  -4  -4    1.01    0.08
   7   4  -4    1.16    0.12
   7  -4   4    0.94    0.12
   7  -5  -4   33.03    0.70
   7  -5  -4   34.46    0.68
  -7  -5   4   33.21    0.69
   7   5   4   33.17    0.67
   7  -5   4   33.46    0.59
  -7  -5  -4   34.11    0.66
   7  -5   4   33.08    0.58
  -7   5   4   33.44    0.63
   7   5  -4   35.06    0.70
  -7  -6   4    0.19    0.09
   7  -6  -4    0.20    0.08
   7   6   4    0.16    0.08
   7  -6  -4    0.19    0.08
   7  -6   4    0.09    0.04
  -7   6   4    0.11    0.05
  -7  -6  -4    0.23    0.08
   7   6  -4    0.10    0.08
   7  -7  -4    6.41    0.27
   7  -7  -4    6.95    0.25
  -7  -7   4    6.42    0.27
   7   7   4    6.21    0.24
   7  -7   4    6.44    0.19
   7   7  -4    6.18    0.26
  -7  -7  -4    6.64    0.24
   7  -8  -4    0.03    0.08
   7   8   4   -0.09    0.08
  -7  -8   4   -0.06    0.09
   7   8  -4    0.10    0.09
   7  -8   4    0.13    0.06
  -7  -8  -4   -0.01    0.09
   7  -9  -4    0.02    0.09
   7   9   4    0.16    0.10
  -7  -9   4    0.08    0.10
   7  -9   4    0.01    0.07
  -7  -9  -4   -0.02    0.09
   7   9  -4    0.14    0.10
  -7 -10   4    0.09    0.11
   7  10   4    0.26    0.11
   7 -10  -4    0.18    0.11
   7  10  -4    0.19    0.11
   7 -10   4    0.14    0.08
  -7 -10  -4    0.41    0.12
  -8   0   4    4.61    0.17
   8   0   4    4.67    0.13
   8   0  -4    4.63    0.19
   8   0   4    4.83    0.14
   8   1   4   28.90    0.54
   8   1   4   28.57    0.53
   8  -1  -4   28.06    0.59
  -8  -1   4   28.09    0.56
   8   1  -4   28.48    0.59
  -8   1   4   28.11    0.55
   8  -1   4   28.33    0.50
   8  -1   4   28.43    0.63
   8  -1   4   27.88    0.50
   8   2   4    2.14    0.11
   8   2   4    2.02    0.12
   8  -2  -4    2.14    0.14
  -8  -2   4    2.05    0.13
   8  -2   4    2.18    0.07
  -8   2   4    2.03    0.11
   8   2  -4    1.98    0.15
   8  -2   4    2.15    0.07
   8  -2   4    2.21    0.17
   8  -3  -4    8.13    0.25
   8   3   4    8.01    0.23
  -8  -3   4    7.80    0.25
   8  -3   4    7.94    0.15
  -8   3   4    8.12    0.21
  -8  -3  -4    8.07    0.19
   8   3  -4    7.67    0.26
   8  -3   4    7.84    0.31
   8   4   4   26.64    0.55
   8  -4  -4   25.80    0.60
  -8  -4   4   26.52    0.57
  -8  -4  -4   26.40    0.51
  -8   4   4   26.58    0.51
   8  -4   4   25.88    0.45
   8   4  -4   26.54    0.58
   8  -4   4   25.65    0.45
   8  -5  -4   27.81    0.64
   8   5   4   28.77    0.60
  -8  -5   4   29.20    0.62
   8   5  -4   27.71    0.63
  -8  -5  -4   28.45    0.57
  -8   5   4   29.84    0.58
   8  -5   4   28.41    0.51
   8   6   4    7.69    0.27
   8  -6  -4    7.86    0.27
  -8  -6   4    8.00    0.29
   8  -6   4    7.73    0.19
   8   6  -4    7.66    0.28
  -8  -6  -4    7.89    0.25
  -8  -7   4    0.43    0.11
   8   7   4    0.41    0.10
   8  -7  -4    0.52    0.10
   8  -7   4    0.46    0.07
  -8  -7  -4    0.60    0.10
   8   7  -4    0.55    0.11
   8   8   4    0.21    0.10
  -8  -8   4    0.33    0.11
   8  -8  -4    0.13    0.09
   8   8  -4    0.11    0.10
   8  -8   4    0.09    0.06
  -8  -8  -4    0.16    0.09
   8   9   4    3.58    0.22
   8  -9  -4    3.57    0.22
  -8  -9   4    3.59    0.24
  -8  -9  -4    3.95    0.23
   8  -9   4    3.68    0.18
   8   9  -4    3.35    0.23
  -8 -10   4    0.05    0.11
   8 -10  -4    0.08    0.10
   8 -10   4   -0.01    0.08
   9   0   4   -0.01    0.04
   9   0   4    0.00    0.03
  -9   0   4    0.03    0.05
   9   0  -4    0.00    0.06
   9   1   4    2.09    0.12
   9   1   4    2.08    0.11
  -9  -1   4    1.98    0.13
   9  -1  -4    2.32    0.15
   9  -1   4    2.06    0.09
   9   1  -4    1.98    0.15
  -9   1   4    2.21    0.12
   9  -1   4    2.22    0.09
   9   2   4    0.04    0.06
   9  -2  -4    0.16    0.07
  -9  -2   4    0.14    0.07
  -9   2   4    0.15    0.05
   9   2  -4    0.11    0.08
   9  -2   4    0.03    0.03
   9  -2   4    0.05    0.03
   9  -3  -4    2.94    0.17
  -9  -3   4    2.65    0.16
   9   3   4    2.72    0.15
   9   3  -4    2.55    0.18
   9  -3   4    2.77    0.09
   9  -3   4    2.78    0.09
  -9   3   4    2.95    0.12
  -9  -4   4   -0.07    0.07
   9   4   4   -0.05    0.07
   9   4  -4    0.07    0.08
   9  -4   4    0.04    0.03
   9   5   4    1.16    0.12
  -9  -5   4    0.84    0.12
   9  -5   4    1.13    0.07
   9   5  -4    0.88    0.13
  -9  -6   4    2.21    0.18
   9   6   4    2.59    0.18
   9  -6   4    2.26    0.10
   9   6  -4    2.27    0.19
   9   7   4    0.48    0.11
  -9  -7   4    0.33    0.11
   9   7  -4    0.43    0.11
   9  -7   4    0.33    0.06
   9  -8  -4    3.28    0.21
   9   8   4    3.53    0.22
  -9  -8   4    3.34    0.23
   9   8  -4    3.42    0.23
   9  -8   4    3.15    0.15
  -9  -9   4    0.74    0.15
   9   9   4    1.06    0.15
   9  -9  -4    0.83    0.14
   9   9  -4    1.11    0.16
   9  -9   4    1.26    0.12
  10   0   4    0.17    0.05
  10   0  -4    0.11    0.08
 -10   0   4    0.15    0.06
 -10  -1   4    1.18    0.11
  10   1   4    1.13    0.09
  10  -1  -4    1.20    0.12
  10  -1   4    0.97    0.09
  10   1  -4    0.84    0.11
 -10   1   4    1.19    0.10
  10  -2  -4    3.14    0.18
  10   2   4    3.17    0.16
 -10  -2   4    3.35    0.17
  10  -2   4    3.01    0.11
  10   2  -4    3.06    0.19
 -10  -3   4    2.71    0.16
  10   3   4    2.36    0.15
  10  -3  -4    2.54    0.17
  10   3  -4    2.20    0.18
  10  -3   4    2.26    0.09
 -10  -4   4    5.25    0.22
  10   4   4    5.13    0.22
  10  -4  -4    5.46    0.23
  10   4  -4    5.40    0.24
  10   5   4    0.81    0.11
 -10  -5   4    0.91    0.12
  10   5  -4    0.97    0.13
 -10  -6   4    0.16    0.09
  10   6   4    0.21    0.09
  10   6  -4    0.33    0.11
  10  -6   4    0.29    0.05
  10   7   4    0.16    0.10
 -10  -7   4   -0.01    0.09
  10   7  -4    0.13    0.11
  10  -7   4    0.18    0.06
  10   8   4   -0.10    0.09
 -10  -8   4    0.01    0.11
  10   8  -4    0.17    0.12
  11   0  -4    8.34    0.29
  11   0   4    8.80    0.24
  11   1   4    6.18    0.21
  11  -1  -4    5.96    0.25
  11   1  -4    6.69    0.26
  11  -1   4    6.10    0.18
  11  -2  -4    0.44    0.10
  11   2   4    0.45    0.08
  11   2  -4    0.46    0.11
  11  -2   4    0.48    0.06
 -11  -3   4    0.62    0.10
  11  -3  -4    0.59    0.11
  11   3   4    0.62    0.10
  11  -3   4    0.65    0.06
  11   3  -4    0.57    0.12
  11  -4  -4    4.23    0.22
  11   4   4    4.55    0.22
 -11  -4   4    4.82    0.22
  11  -4   4    4.70    0.14
  11   4  -4    4.49    0.25
 -11  -5   4    4.18    0.22
  11   5   4    3.94    0.22
  11  -5  -4    4.22    0.22
  11   5  -4    3.92    0.24
  11   6   4    1.11    0.14
 -11  -6   4    0.96    0.14
  11   6  -4    0.96    0.15
 -11  -7   4    0.10    0.10
  11   7   4   -0.11    0.09
  11   7  -4    0.05    0.11
  12   0  -4    5.59    0.25
  12   0   4    5.27    0.19
  12   1   4    0.02    0.07
  12  -1  -4    0.01    0.08
  12   1  -4   -0.09    0.08
  12  -1   4    0.05    0.06
  12   2   4    1.30    0.12
  12  -2  -4    1.20    0.14
  12   2  -4    0.92    0.14
  12  -2   4    1.10    0.09
  12  -3  -4    5.62    0.25
  12   3   4    5.87    0.23
  12  -3   4    5.63    0.19
  12   3  -4    5.05    0.26
  12   4   4    0.70    0.12
  12  -4  -4    0.43    0.12
  12   4  -4    0.27    0.11
  12  -5  -4    9.26    0.33
  12   5   4    9.59    0.33
  12   5  -4    9.03    0.35
  12   6   4    0.25    0.11
  12  -6  -4    0.26    0.10
  12   6  -4    0.21    0.13
  13   0   4    1.32    0.12
  13   0  -4    1.43    0.16
  13   1   4    0.80    0.11
  13  -1  -4    0.98    0.14
  13  -1   4    1.22    0.11
  13   1  -4    0.84    0.14
  13  -2  -4    0.27    0.10
  13   2   4    0.28    0.09
  13   2  -4    0.22    0.11
  13  -2   4    0.46    0.09
  13  -3  -4    0.78    0.13
  13   3   4    0.89    0.12
  13   3  -4    0.64    0.14
  13   4   4   -0.04    0.09
  13  -4  -4   -0.04    0.09
  13   4  -4    0.12    0.12
  14   0  -4   -0.02    0.10
  14   0   4    0.03    0.08
  14   1   4    1.78    0.15
  14  -1  -4    1.53    0.17
  14   1  -4    1.27    0.17
  14  -1   4    1.83    0.16
  14  -2  -4    0.37    0.12
  14   2  -4    0.48    0.13
   0   0  -5    0.02    0.02
   0   0  -5    0.02    0.03
   0   0   5    0.04    0.03
   0   1  -5    0.02    0.03
   0  -1   5    0.15    0.04
   0   2   5    0.06    0.03
   0  -2  -5    0.10    0.04
   0   2   5    0.02    0.03
   0  -2   5    0.13    0.04
   0   2  -5    0.06    0.03
   0   2  -5    0.08    0.02
   0  -2   5    0.06    0.03
   0   3  -5   -0.02    0.03
   0  -3   5   -0.05    0.03
   0   3   5    0.00    0.03
   0   3  -5    0.04    0.03
   0  -3   5   -0.04    0.03
   0  -3  -5   -0.02    0.04
   0  -4  -5    0.43    0.06
   0  -4   5    0.64    0.07
   0  -4   5    0.64    0.07
   0   4   5    0.59    0.05
   0   4   5    0.51    0.06
   0   4  -5    0.55    0.05
   0  -5   5   -0.03    0.05
   0   5  -5    0.06    0.04
   0  -5  -5    0.04    0.05
   0   5   5    0.00    0.03
   0   5   5    0.00    0.04
   0  -6   5    1.15    0.10
   0  -6  -5    1.00    0.10
   0   6  -5    1.29    0.09
   0   6   5    1.17    0.08
   0   6   5    1.26    0.11
   0  -7  -5    0.07    0.07
   0   7  -5   -0.07    0.07
   0   7  -5   -0.02    0.04
   0   7   5    0.01    0.05
   0   7   5   -0.05    0.05
   0  -7   5    0.07    0.07
   0   8   5    2.32    0.15
   0  -8   5    2.52    0.17
   0   8  -5    2.47    0.13
   0   8   5    2.21    0.14
   0  -8  -5    2.51    0.18
   0   8  -5    2.62    0.20
   0   9  -5   -0.05    0.08
   0   9   5    0.04    0.07
   0  -9  -5    0.11    0.09
   0   9  -5    0.05    0.06
   0   9   5   -0.03    0.06
   0  -9   5    0.07    0.09
   0 -10  -5    6.23    0.28
   0  10   5    6.19    0.25
   0 -10   5    6.49    0.28
   0 -11  -5   -0.01    0.11
   0 -11   5   -0.04    0.09
   0  11   5   -0.08    0.07
  -1   0   5    0.13    0.03
  -1   0  -5   -0.01    0.03
  -1   0  -5    0.01    0.02
  -1   0  -5   -0.04    0.03
   1   0  -5    0.01    0.03
   1   0   5    0.00    0.02
   1   0  -5    0.01    0.04
   1   1   5   11.92    0.25
  -1  -1   5   12.17    0.26
  -1   1  -5   12.28    0.24
   1   1   5   12.20    0.25
  -1   1  -5   12.35    0.23
  -1   1  -5   12.22    0.26
  -1  -1   5   12.41    0.26
   1   1  -5   12.07    0.26
   1   1  -5   12.36    0.24
   1  -1   5   12.34    0.25
  -1   1   5   12.97    0.25
  -1  -1  -5   12.21    0.24
  -1   1   5   12.53    0.26
   1  -1   5   12.25    0.23
   1   2   5    0.08    0.03
  -1   2  -5    0.09    0.02
  -1  -2   5    0.09    0.04
  -1   2  -5    0.08    0.02
  -1  -2   5    0.16    0.04
   1  -2  -5    0.08    0.02
   1   2   5    0.02    0.03
  -1   2   5    0.09    0.04
   1  -2   5    0.14    0.03
  -1  -2  -5    0.09    0.04
   1  -2   5    0.13    0.03
   1   2  -5    0.13    0.04
  -1   3  -5    6.17    0.13
  -1   3  -5    6.21    0.19
  -1  -3   5    6.13    0.17
  -1  -3   5    6.03    0.17
   1   3   5    6.00    0.16
  -1   3  -5    6.11    0.13
  -1  -3  -5    6.35    0.17
   1  -3   5    6.18    0.16
   1  -3   5    5.97    0.15
   1   3  -5    6.16    0.16
  -1   3   5    5.91    0.16
   1  -4  -5    0.09    0.05
  -1   4  -5    0.07    0.05
   1   4   5    0.11    0.04
  -1  -4   5    0.06    0.05
  -1   4  -5    0.17    0.03
  -1   4  -5    0.11    0.03
  -1  -4  -5    0.03    0.04
   1  -4   5    0.10    0.04
  -1   4   5    0.07    0.04
   1  -4   5    0.17    0.04
   1   4  -5    0.04    0.04
  -1   5  -5    3.84    0.11
   1  -5  -5    3.95    0.16
   1   5   5    3.78    0.11
  -1   5  -5    3.85    0.18
  -1  -5   5    3.79    0.15
   1   5   5    3.63    0.14
  -1   5   5    3.54    0.13
  -1  -5  -5    3.67    0.15
   1  -5   5    3.90    0.13
   1  -5   5    3.62    0.14
   1   5  -5    3.72    0.13
  -1   6  -5    1.40    0.13
  -1  -6   5    1.54    0.12
   1  -6  -5    1.47    0.12
  -1   6  -5    1.65    0.08
   1   6   5    1.68    0.11
   1   6   5    1.64    0.09
   1   6  -5    1.80    0.10
  -1   6   5    1.60    0.10
  -1  -6  -5    1.57    0.12
  -1   6   5    1.59    0.11
   1  -6   5    1.61    0.11
  -1   7  -5    6.20    0.17
  -1  -7   5    6.50    0.23
   1   7   5    6.13    0.19
   1  -7  -5    6.70    0.24
  -1   7  -5    6.20    0.26
   1   7   5    6.50    0.22
  -1   7   5    6.58    0.20
  -1   7   5    6.63    0.21
   1  -7   5    6.33    0.22
  -1  -7  -5    6.62    0.24
   1   7  -5    6.23    0.20
  -1   8  -5    1.78    0.17
  -1   8  -5    1.65    0.10
   1  -8  -5    1.94    0.16
  -1  -8   5    1.84    0.15
   1   8   5    1.54    0.12
   1   8   5    1.68    0.13
  -1  -8  -5    1.62    0.14
   1   8  -5    1.67    0.12
  -1   8   5    1.64    0.13
  -1   8   5    1.62    0.13
   1  -8   5    1.83    0.15
   1   9   5    0.46    0.09
   1  -9  -5    0.44    0.11
   1   9   5    0.72    0.09
  -1  -9   5    0.54    0.11
  -1   9  -5    0.61    0.13
   1  -9   5    0.52    0.10
  -1  -9  -5    0.39    0.11
   1   9  -5    0.65    0.13
  -1   9   5    0.46    0.08
  -1   9   5    0.63    0.10
   1   9  -5    0.68    0.09
   1 -10  -5    0.14    0.11
   1  10   5    0.21    0.09
  -1 -10   5    0.27    0.11
   1 -10   5    0.33    0.10
  -1 -10  -5   -0.07    0.09
  -1  10   5    0.14    0.08
   1 -11  -5    0.43    0.13
   1  11   5    0.53    0.11
  -1 -11   5    0.58    0.13
  -1  11   5    0.68    0.11
   1 -11   5    0.57    0.13
  -1 -11  -5    0.68    0.14
   2   0   5   -0.01    0.02
   2   0   5    0.02    0.03
  -2   0  -5    0.00    0.02
  -2   0   5    0.00    0.03
  -2   0  -5   -0.02    0.02
   2   0  -5   -0.01    0.03
  -2   0  -5   -0.06    0.03
   2   1   5   73.19    1.23
  -2   1  -5   73.24    1.26
  -2   1  -5   74.31    1.20
  -2   1  -5   70.70    1.20
  -2  -1   5   73.19    1.26
  -2  -1   5   73.05    1.26
   2   1   5   72.33    1.23
   2  -1  -5   73.75    1.26
   2   1   5   73.61    1.24
   2  -1   5   73.78    1.26
   2  -1   5   73.06    1.23
  -2  -1  -5   72.80    1.22
  -2   1   5   76.81    1.24
   2   1  -5   73.07    1.26
   2  -1   5   73.91    1.21
   2   2   5    6.17    0.16
  -2   2  -5    6.48    0.19
  -2  -2   5    5.84    0.17
   2   2   5    6.11    0.16
   2  -2   5    6.14    0.14
  -2  -2  -5    6.10    0.16
   2   2  -5    6.30    0.17
   2  -2   5    5.68    0.13
  -2   2   5    5.99    0.16
   2  -3  -5   85.06    1.44
  -2  -3   5   84.93    1.48
   2  -3  -5   86.33    1.48
  -2   3  -5   88.16    1.51
   2   3   5   86.60    1.47
   2  -3   5   88.02    1.44
  -2  -3  -5   87.16    1.47
  -2   3   5   85.36    1.46
   2  -3   5   86.70    1.44
   2   3  -5   86.06    1.48
  -2   4  -5    2.32    0.14
   2   4   5    2.35    0.11
  -2   4  -5    2.50    0.05
   2  -4  -5    2.34    0.12
  -2   4  -5    2.51    0.05
  -2  -4   5    2.46    0.12
  -2  -4  -5    2.40    0.12
  -2   4   5    2.37    0.10
   2   4  -5    2.36    0.11
   2  -4   5    2.44    0.09
   2  -4   5    2.47    0.09
  -2   5  -5    3.94    0.09
  -2  -5   5    4.09    0.16
   2   5   5    4.61    0.16
   2  -5  -5    4.23    0.17
  -2   5  -5    4.07    0.19
   2  -5   5    4.21    0.13
  -2  -5  -5    3.82    0.16
   2   5  -5    4.03    0.15
  -2   5   5    4.06    0.14
   2  -5   5    4.07    0.14
  -2  -6   5    0.01    0.06
  -2   6  -5    0.07    0.06
   2  -6  -5   -0.06    0.06
   2   6   5    0.06    0.06
  -2   6  -5    0.01    0.02
   2  -6   5    0.04    0.05
  -2   6   5   -0.01    0.04
   2   6  -5   -0.02    0.05
  -2  -6  -5    0.10    0.06
   2  -6   5   -0.02    0.05
  -2  -7   5   28.07    0.60
   2   7   5   27.75    0.58
  -2   7  -5   28.20    0.65
  -2   7  -5   28.23    0.50
   2  -7  -5   28.95    0.61
  -2  -7  -5   28.39    0.61
   2  -7   5   28.63    0.57
   2   7  -5   28.64    0.57
  -2   7   5   27.97    0.57
   2   8   5    0.47    0.09
  -2  -8   5    0.36    0.10
  -2   8  -5    0.47    0.11
   2   8   5    0.41    0.07
   2  -8  -5    0.39    0.10
  -2   8   5    0.53    0.08
  -2   8   5    0.37    0.07
   2   8  -5    0.35    0.08
   2  -8   5    0.42    0.09
  -2  -8  -5    0.39    0.10
   2  -9  -5    2.83    0.20
  -2  -9   5    2.63    0.19
   2   9   5    2.65    0.18
   2   9   5    2.81    0.16
  -2   9  -5    2.86    0.23
   2  -9   5    3.12    0.18
  -2   9   5    2.81    0.17
  -2   9   5    2.89    0.16
   2   9  -5    2.77    0.16
  -2  -9  -5    2.98    0.20
  -2 -10   5    0.66    0.13
   2  10   5    0.60    0.11
   2 -10  -5    0.62    0.13
  -2 -10  -5    0.54    0.12
   2  10  -5    0.89    0.11
  -2  10   5    0.64    0.10
   2 -10   5    0.61    0.11
   2  11   5    0.99    0.13
  -2 -11   5    1.05    0.15
   2 -11  -5    0.87    0.15
   2 -11   5    1.13    0.15
  -2  11   5    0.96    0.17
  -2 -11  -5    1.10    0.17
   3   0  -5   -0.06    0.04
   3   0   5    0.00    0.04
   3   0   5    0.01    0.02
  -3   0   5    0.02    0.04
   3   0   5   -0.02    0.02
   3   1   5    0.73    0.06
  -3  -1   5    0.91    0.08
   3  -1  -5    0.83    0.08
  -3   1  -5    0.59    0.07
   3   1   5    0.70    0.06
   3   1   5    0.75    0.06
   3  -1   5    0.71    0.04
  -3   1   5    0.68    0.06
   3  -1   5    0.77    0.07
   3   1  -5    0.57    0.07
  -3  -1  -5    0.77    0.05
   3  -1   5    0.69    0.04
   3   2   5   -0.04    0.03
   3   2   5    0.01    0.03
  -3   2  -5   -0.05    0.04
  -3  -2   5    0.00    0.04
   3   2  -5    0.01    0.05
  -3  -2  -5    0.06    0.03
   3  -2   5    0.03    0.02
  -3   2   5    0.02    0.03
   3  -2   5    0.18    0.05
   3   3   5   -0.01    0.04
  -3   3  -5   -0.02    0.05
   3  -3  -5   -0.01    0.04
  -3  -3   5    0.06    0.05
   3  -3  -5    0.02    0.03
   3   3  -5   -0.03    0.04
   3  -3   5    0.01    0.02
   3  -3   5    0.02    0.02
  -3  -3  -5   -0.03    0.04
  -3   3   5   -0.01    0.03
   3  -4  -5    0.22    0.04
  -3   4  -5    0.39    0.08
  -3  -4   5    0.28    0.06
   3   4   5    0.33    0.06
   3  -4  -5    0.15    0.05
   3  -4   5    0.26    0.04
  -3  -4  -5    0.18    0.05
   3   4  -5    0.32    0.06
  -3   4   5    0.31    0.05
   3  -4   5    0.29    0.04
   3  -5  -5    1.05    0.08
   3   5   5    0.87    0.09
  -3   5  -5    0.92    0.10
  -3  -5   5    0.98    0.10
   3  -5  -5    0.93    0.10
   3   5  -5    0.94    0.09
   3  -5   5    0.87    0.08
  -3  -5  -5    1.06    0.10
   3  -5   5    1.04    0.07
  -3   5   5    1.16    0.09
  -3  -6   5    0.06    0.07
   3  -6  -5    0.11    0.07
  -3   6  -5    0.06    0.07
   3   6   5    0.18    0.07
   3  -6   5    0.11    0.05
  -3   6   5    0.02    0.05
   3  -6   5    0.06    0.05
   3   6  -5    0.07    0.06
  -3   7  -5   -0.02    0.08
  -3  -7   5   -0.03    0.07
   3  -7  -5   -0.07    0.06
   3   7   5    0.11    0.07
   3  -7   5    0.03    0.06
  -3  -7  -5    0.04    0.08
   3   7  -5    0.00    0.06
  -3   7   5    0.02    0.05
   3   8   5    1.23    0.12
  -3   8  -5    1.98    0.18
  -3  -8   5    1.40    0.14
   3  -8  -5    1.54    0.14
  -3  -8  -5    1.48    0.14
   3   8  -5    1.60    0.14
  -3   8   5    1.58    0.12
   3  -8   5    1.68    0.14
  -3  -9   5    0.77    0.13
   3  -9  -5    0.89    0.13
   3   9   5    1.03    0.13
  -3   9   5    0.98    0.10
   3  -9   5    0.89    0.11
  -3  -9  -5    1.04    0.14
   3   9  -5    1.10    0.12
  -3 -10   5    0.85    0.14
   3  10   5    1.14    0.14
   3 -10  -5    0.96    0.15
   3 -10   5    1.01    0.13
  -3  10   5    1.06    0.11
  -3 -10  -5    1.05    0.15
   3  10  -5    1.12    0.12
  -3 -11   5    0.20    0.11
   3  11   5    0.26    0.10
   3 -11  -5    0.14    0.12
   3 -11   5    0.18    0.10
  -3 -11  -5   -0.03    0.11
   4   0   5    0.03    0.02
  -4   0   5   -0.02    0.04
   4   0  -5    0.02    0.04
   4   0   5   -0.03    0.04
   4   0   5    0.01    0.02
   4  -1  -5    2.65    0.13
   4   1   5    2.79    0.09
   4   1   5    2.82    0.09
  -4  -1   5    2.87    0.12
  -4  -1  -5    2.78    0.07
   4  -1   5    2.94    0.07
   4  -1   5    2.99    0.13
   4   1  -5    2.81    0.13
   4  -1   5    2.86    0.07
  -4   1   5    2.82    0.12
   4   2   5   13.68    0.29
   4   2   5   14.09    0.29
  -4  -2   5   13.69    0.31
  -4   2  -5   14.21    0.34
  -4   2   5   13.58    0.31
  -4  -2  -5   13.69    0.27
   4  -2   5   13.91    0.33
   4  -2   5   13.78    0.24
   4   2  -5   13.92    0.32
   4  -2   5   13.80    0.24
  -4   3  -5    3.70    0.17
  -4  -3   5    3.83    0.16
   4   3   5    3.83    0.13
  -4   3   5    3.67    0.14
   4   3  -5    4.02    0.16
   4  -3   5    4.45    0.09
  -4  -3  -5    3.80    0.13
   4  -3   5    4.06    0.17
   4  -3   5    3.85    0.09
  -4   4  -5    0.17    0.07
   4  -4  -5    0.14    0.05
  -4  -4   5    0.16    0.06
   4  -4  -5    0.13    0.06
   4   4   5    0.09    0.05
   4  -4   5    0.13    0.03
   4  -4   5    0.22    0.06
  -4  -4  -5    0.12    0.05
   4   4  -5    0.12    0.06
   4  -4   5    0.15    0.03
  -4   4   5    0.10    0.04
  -4   5  -5    0.05    0.06
   4  -5  -5    0.01    0.04
  -4  -5   5    0.04    0.06
   4   5   5   -0.06    0.05
   4  -5  -5   -0.02    0.06
   4  -5   5    0.01    0.03
  -4  -5  -5   -0.09    0.05
   4  -5   5   -0.01    0.03
   4   5  -5    0.06    0.06
   4   6   5    5.82    0.20
  -4   6  -5    5.33    0.24
   4  -6  -5    5.53    0.19
   4  -6  -5    5.72    0.22
  -4  -6   5    5.71    0.22
  -4  -6  -5    5.47    0.21
   4   6  -5    5.83    0.21
   4  -6   5    5.40    0.16
  -4   6   5    5.48    0.17
   4  -6   5    5.79    0.17
  -4   7  -5    0.51    0.11
  -4  -7   5    0.56    0.10
   4   7   5    0.78    0.10
   4  -7  -5    0.98    0.12
  -4   7   5    0.63    0.08
  -4  -7  -5    0.73    0.10
   4  -7   5    0.71    0.08
   4   7  -5    0.78    0.10
   4  -8  -5   -0.03    0.08
  -4   8  -5   -0.04    0.09
  -4  -8   5    0.03    0.09
   4   8   5    0.03    0.08
   4   8  -5    0.15    0.08
  -4   8   5    0.01    0.05
   4  -8   5    0.08    0.07
  -4  -8  -5    0.07    0.09
   4  -9  -5    0.65    0.12
  -4  -9   5    0.94    0.14
   4   9   5    0.98    0.13
   4  -9   5    0.90    0.11
  -4  -9  -5    1.11    0.14
  -4   9   5    0.88    0.10
   4   9  -5    0.97    0.12
   4  10   5    2.63    0.20
  -4 -10   5    2.43    0.21
   4 -10  -5    2.44    0.20
   4 -10   5    2.15    0.18
  -4 -10  -5    2.30    0.20
   4  10  -5    2.51    0.18
   4 -11  -5    1.17    0.17
   4  11   5    1.04    0.15
  -4 -11   5    0.77    0.15
   4  11  -5    1.19    0.19
  -4 -11  -5    1.20    0.17
   4 -11   5    1.10    0.15
  -5   0   5    0.05    0.05
   5   0   5   -0.04    0.02
   5   0   5   -0.04    0.05
   5   0   5    0.00    0.02
   5   0  -5    0.04    0.05
  -5  -1   5    7.03    0.20
   5   1   5    6.83    0.17
   5   1   5    6.86    0.17
   5  -1  -5    7.20    0.21
   5   1  -5    6.98    0.21
   5  -1   5    7.05    0.22
   5  -1   5    7.05    0.14
  -5   1   5    7.21    0.20
   5   2   5   40.85    0.73
   5   2   5   41.31    0.74
  -5  -2   5   40.73    0.77
  -5   2   5   41.54    0.76
   5   2  -5   41.53    0.78
  -5  -2  -5   40.98    0.71
   5  -2   5   41.34    0.79
   5   3   5    6.01    0.17
  -5  -3   5    5.65    0.19
   5  -3   5    6.14    0.22
   5  -3   5    5.78    0.11
  -5   3   5    5.89    0.18
   5  -3   5    5.77    0.11
   5   3  -5    6.05    0.20
  -5  -3  -5    5.94    0.16
   5   4   5   10.11    0.26
   5  -4  -5   10.74    0.28
   5  -4  -5   10.19    0.27
  -5  -4   5   10.38    0.28
  -5   4  -5   10.02    0.31
  -5  -4  -5   10.40    0.26
   5  -4   5   10.28    0.31
   5  -4   5   10.19    0.20
  -5   4   5   10.09    0.26
   5  -4   5   10.23    0.20
   5   4  -5   10.54    0.29
   5  -5  -5    0.34    0.07
  -5  -5   5    0.47    0.08
   5   5   5    0.36    0.07
   5  -5  -5    0.41    0.08
  -5   5  -5    0.36    0.09
  -5   5   5    0.50    0.07
   5  -5   5    0.48    0.10
   5  -5   5    0.57    0.05
   5   5  -5    0.46    0.09
  -5  -5  -5    0.44    0.08
   5  -5   5    0.44    0.05
   5  -6  -5    1.63    0.14
  -5  -6   5    1.42    0.13
   5   6   5    1.48    0.12
  -5   6  -5    1.45    0.15
   5  -6  -5    1.45    0.12
   5  -6   5    1.39    0.08
  -5  -6  -5    1.31    0.11
  -5   6   5    1.35    0.10
   5   6  -5    1.68    0.15
   5  -6   5    1.35    0.09
   5   7   5    1.97    0.16
  -5   7  -5    2.22    0.19
   5  -7  -5    2.15    0.16
  -5  -7   5    1.62    0.14
   5  -7   5    2.05    0.12
  -5   7   5    2.01    0.11
   5   7  -5    2.09    0.15
  -5  -7  -5    2.10    0.16
   5  -8  -5    1.05    0.13
  -5   8  -5    1.07    0.15
   5   8   5    1.49    0.14
  -5  -8   5    1.05    0.14
  -5  -8  -5    1.15    0.13
   5  -8   5    1.34    0.11
  -5   8   5    1.33    0.10
   5   8  -5    1.14    0.13
   5   9   5    0.19    0.10
  -5  -9   5    0.10    0.10
   5  -9  -5    0.45    0.11
  -5  -9  -5    0.20    0.11
   5  -9   5    0.34    0.09
   5   9  -5    0.32    0.10
   5  10   5    0.09    0.10
   5 -10  -5    0.19    0.11
  -5 -10   5    0.33    0.12
   5 -10   5    0.21    0.09
   5  10  -5    0.29    0.10
  -5 -10  -5    0.04    0.10
   5  11   5    0.25    0.12
  -5 -11   5    0.22    0.12
   5 -11  -5    0.10    0.12
   5  11  -5    0.31    0.11
  -5 -11  -5    0.15    0.12
   5 -11   5    0.08    0.10
   6   0  -5   -0.01    0.05
  -6   0   5   -0.03    0.05
   6   0   5    0.00    0.03
   6   0   5   -0.05    0.03
   6   0   5   -0.01    0.05
   6   1   5    9.88    0.22
   6  -1  -5   10.04    0.27
  -6  -1   5    9.94    0.26
   6   1   5   10.17    0.22
   6  -1   5   10.05    0.19
  -6   1   5   10.09    0.25
   6  -1   5   10.00    0.19
   6   1  -5    9.84    0.27
   6  -1   5    9.97    0.28
   6  -2  -5   12.06    0.31
   6   2   5   12.28    0.27
   6   2   5   12.17    0.27
  -6  -2   5   11.90    0.30
  -6  -2  -5   12.63    0.24
   6  -2   5   12.04    0.33
   6   2  -5   11.62    0.31
  -6   2   5   11.85    0.29
  -6  -3   5   15.76    0.37
   6   3   5   15.09    0.33
   6  -3   5   14.50    0.39
  -6   3   5   14.68    0.34
  -6  -3  -5   15.35    0.31
   6   3  -5   15.11    0.37
   6  -4  -5    3.02    0.16
  -6  -4   5    2.75    0.15
   6   4   5    2.54    0.14
   6   4  -5    2.48    0.16
   6  -4   5    2.41    0.17
  -6  -4  -5    2.63    0.12
   6  -4   5    2.61    0.07
  -6   4   5    2.65    0.13
   6  -4   5    2.64    0.07
  -6  -5   5    0.20    0.08
   6   5   5    0.23    0.07
   6  -5  -5    0.22    0.07
   6  -5  -5    0.21    0.07
   6  -5   5    0.31    0.14
  -6   5   5    0.28    0.06
   6   5  -5    0.29    0.09
  -6  -5  -5    0.21    0.07
   6  -5   5    0.20    0.04
   6  -5   5    0.19    0.04
  -6   6  -5    2.71    0.19
  -6  -6   5    2.73    0.17
   6   6   5    2.80    0.17
   6  -6  -5    2.88    0.17
   6  -6  -5    2.89    0.16
   6  -6   5    2.74    0.11
  -6   6   5    2.65    0.14
   6   6  -5    2.47    0.17
  -6  -6  -5    2.73    0.16
  -6   7  -5    2.65    0.21
  -6  -7   5    2.98    0.20
   6  -7  -5    2.65    0.17
   6  -7  -5    3.06    0.19
   6   7   5    2.83    0.18
   6  -7   5    2.73    0.13
   6   7  -5    2.85    0.18
  -6  -7  -5    2.84    0.17
  -6   7   5    2.69    0.15
  -6  -8   5    1.19    0.14
   6  -8  -5    1.14    0.13
   6   8   5    0.95    0.12
   6   8  -5    1.06    0.13
   6  -8   5    1.17    0.10
  -6  -8  -5    1.04    0.13
   6   9   5    0.11    0.09
   6  -9  -5    0.06    0.09
  -6  -9   5    0.01    0.09
  -6  -9  -5    0.06    0.09
   6   9  -5    0.20    0.09
   6  -9   5    0.03    0.07
  -6 -10   5    1.33    0.17
   6 -10  -5    1.40    0.17
   6  10   5    1.43    0.16
   6  10  -5    1.33    0.16
   6 -10   5    1.46    0.14
  -6 -10  -5    1.20    0.16
   7   0   5    0.03    0.06
  -7   0   5    0.07    0.05
   7   0   5   -0.02    0.03
   7   0   5   -0.03    0.03
   7   0  -5   -0.03    0.06
   7  -1  -5    0.75    0.09
   7   1   5    0.69    0.06
  -7  -1   5    0.61    0.08
   7   1   5    0.72    0.06
   7   1  -5    0.70    0.09
  -7   1   5    0.76    0.08
   7  -1   5    0.72    0.10
   7  -1   5    0.61    0.05
   7  -1   5    0.69    0.04
   7   2   5    0.54    0.07
   7   2   5    0.58    0.07
   7  -2  -5    0.49    0.08
  -7  -2   5    0.54    0.08
  -7  -2  -5    0.55    0.03
  -7   2   5    0.58    0.07
   7  -2   5    0.68    0.10
   7   2  -5    0.64    0.10
   7   3   5    6.59    0.20
  -7  -3   5    6.45    0.22
  -7  -3  -5    6.59    0.17
   7   3  -5    6.55    0.23
  -7   3   5    6.72    0.20
   7  -3   5    6.26    0.25
   7   4   5   -0.01    0.06
  -7  -4   5    0.15    0.08
   7  -4  -5    0.06    0.07
  -7  -4  -5    0.09    0.05
   7  -4   5    0.09    0.02
   7  -4   5    0.07    0.02
   7   4  -5   -0.03    0.07
  -7   4   5    0.05    0.05
   7  -4   5    0.19    0.10
   7   5   5    6.53    0.23
   7  -5  -5    6.88    0.25
  -7  -5   5    6.49    0.25
  -7  -5  -5    6.54    0.21
   7  -5   5    6.38    0.15
  -7   5   5    6.62    0.21
   7   5  -5    6.83    0.25
   7  -5   5    6.43    0.15
   7  -6  -5    0.70    0.11
   7   6   5    0.58    0.10
   7  -6  -5    0.49    0.10
  -7  -6   5    0.55    0.11
   7  -6   5    0.72    0.06
  -7  -6  -5    0.64    0.09
  -7   6   5    0.75    0.09
   7   6  -5    0.71    0.12
   7  -7  -5   -0.01    0.07
  -7  -7   5    0.03    0.09
   7   7   5    0.06    0.08
   7  -7  -5    0.09    0.08
  -7  -7  -5    0.00    0.08
   7  -7   5    0.10    0.05
   7   7  -5    0.13    0.09
   7   8   5    0.19    0.09
  -7  -8   5    0.20    0.10
   7  -8  -5    0.26    0.10
   7  -8   5    0.37    0.07
   7   8  -5    0.31    0.11
  -7  -8  -5    0.29    0.10
   7  -9  -5    2.35    0.20
   7   9   5    2.45    0.21
  -7  -9   5    2.13    0.19
   7  -9   5    2.28    0.15
   7   9  -5    2.18    0.19
  -7  -9  -5    2.46    0.20
  -7 -10   5    0.00    0.11
   7 -10  -5    0.13    0.11
   7  10   5   -0.07    0.10
   7 -10   5    0.07    0.08
   7  10  -5   -0.11    0.10
  -7 -10  -5   -0.04    0.10
   8   0  -5   -0.02    0.06
   8   0   5   -0.06    0.03
   8   0   5    0.03    0.07
  -8   0   5    0.01    0.05
   8   0   5    0.02    0.04
  -8  -1   5    2.13    0.13
   8   1   5    2.01    0.10
   8  -1  -5    2.02    0.14
   8   1   5    2.20    0.11
   8  -1   5    1.98    0.08
   8  -1   5    2.15    0.08
   8  -1   5    2.07    0.17
   8   1  -5    2.04    0.15
  -8   1   5    1.93    0.12
   8  -2  -5    0.09    0.07
   8   2   5    0.01    0.05
   8   2   5    0.09    0.06
  -8  -2   5    0.03    0.06
   8  -2   5    0.09    0.08
  -8   2   5    0.14    0.06
   8  -2   5    0.11    0.03
   8   2  -5   -0.01    0.08
   8  -2   5    0.10    0.02
   8   3   5    6.73    0.21
   8  -3  -5    6.32    0.24
  -8  -3   5    6.67    0.24
  -8  -3  -5    6.55    0.16
  -8   3   5    6.61    0.20
   8   3  -5    6.54    0.25
  -8  -4   5    0.34    0.09
   8  -4  -5    0.37    0.10
   8   4  -5    0.30    0.10
   8  -4   5    0.36    0.03
  -8  -4  -5    0.38    0.06
  -8   4   5    0.48    0.07
   8  -4   5    0.40    0.03
   8   5   5    0.36    0.09
   8  -5  -5    0.24    0.09
  -8  -5   5    0.25    0.09
   8   5  -5    0.30    0.10
  -8   5   5    0.37    0.07
  -8  -5  -5    0.38    0.08
   8  -5   5    0.32    0.04
   8   6   5    1.84    0.16
  -8  -6   5    1.42    0.14
   8  -6   5    1.63    0.09
  -8  -6  -5    1.21    0.12
   8   6  -5    1.60    0.16
   8  -7  -5    1.28    0.14
  -8  -7   5    1.44    0.15
   8   7   5    1.35    0.14
   8  -7   5    1.35    0.10
  -8  -7  -5    1.33    0.13
   8   7  -5    1.26    0.15
   8  -8  -5    0.19    0.10
  -8  -8   5    0.32    0.11
   8   8   5    0.31    0.10
   8   8  -5    0.04    0.10
   8  -8   5    0.30    0.07
  -8  -8  -5    0.20    0.10
   8  -9  -5    0.29    0.11
   8   9   5    0.53    0.13
  -8  -9   5    0.46    0.13
   8   9  -5    0.55    0.13
   8  -9   5    0.47    0.09
   9   0  -5   -0.06    0.07
   9   0   5   -0.02    0.04
   9   0   5   -0.03    0.07
  -9   0   5   -0.08    0.05
   9   1   5    0.28    0.06
  -9  -1   5    0.13    0.07
   9  -1  -5    0.31    0.08
   9  -1   5    0.30    0.05
  -9   1   5    0.27    0.07
   9   1  -5    0.27    0.09
   9  -1   5    0.37    0.06
   9  -2  -5   36.69    0.76
   9   2   5   37.30    0.70
  -9  -2   5   36.90    0.74
   9   2  -5   36.98    0.77
  -9   2   5   36.43    0.70
   9  -2   5   36.55    0.63
   9  -2   5   37.68    0.65
  -9  -3   5    0.49    0.09
   9  -3  -5    0.47    0.10
   9   3   5    0.48    0.08
   9  -3   5    0.53    0.04
  -9   3   5    0.59    0.08
   9   3  -5    0.40    0.10
   9   4   5    9.75    0.28
  -9  -4   5   10.12    0.31
   9  -4  -5    9.40    0.31
   9   4  -5    9.31    0.32
   9  -4   5    9.52    0.18
   9   5   5    0.00    0.08
  -9  -5   5    0.08    0.09
   9   5  -5    0.04    0.09
   9  -5   5    0.04    0.03
   9   6   5    3.94    0.21
  -9  -6   5    4.53    0.24
   9   6  -5    4.78    0.25
   9  -6   5    4.15    0.13
   9   7   5    0.27    0.10
  -9  -7   5    0.29    0.11
   9  -7   5    0.36    0.06
   9   7  -5    0.33    0.11
  -9  -8   5    3.37    0.24
   9   8   5    3.51    0.23
   9   8  -5    3.50    0.24
   9  -8   5    3.39    0.15
   9   9   5    0.14    0.10
   9  -9  -5    0.05    0.11
  -9  -9   5    0.04    0.11
   9   9  -5    0.11    0.11
  10   0   5   -0.01    0.05
  10   0  -5   -0.01    0.07
 -10   0   5    0.05    0.06
  10   1   5    2.89    0.14
  10  -1  -5    3.11    0.19
 -10  -1   5    3.05    0.16
 -10   1   5    3.08    0.15
  10   1  -5    2.89    0.19
  10  -1   5    2.83    0.11
 -10  -2   5    9.14    0.28
  10   2   5    8.93    0.25
  10  -2  -5    9.03    0.30
  10  -2   5    8.75    0.20
  10   2  -5    8.75    0.31
 -10  -3   5    5.26    0.22
  10   3   5    5.07    0.20
  10  -3  -5    5.09    0.23
  10   3  -5    5.16    0.25
  10  -3   5    4.96    0.12
  10   4   5    3.30    0.19
  10  -4  -5    3.73    0.20
 -10  -4   5    3.71    0.20
  10  -4   5    3.57    0.11
  10   4  -5    3.56    0.22
  10   5   5   -0.01    0.08
 -10  -5   5   -0.06    0.09
  10   5  -5    0.05    0.10
 -10  -6   5    1.05    0.14
  10   6   5    0.97    0.13
  10   6  -5    1.25    0.16
  10   7   5    0.49    0.12
 -10  -7   5    0.49    0.12
  10   7  -5    0.68    0.14
 -10  -8   5    2.07    0.20
  10   8   5    2.83    0.23
  10   8  -5    2.49    0.21
  11   0  -5   -0.10    0.08
  11   0   5   -0.01    0.05
  11  -1  -5    0.35    0.10
  11   1   5    0.29    0.07
  11  -1   5    0.19    0.06
  11   1  -5    0.05    0.09
  11  -2  -5    0.10    0.08
  11   2   5    0.02    0.07
 -11  -2   5    0.08    0.07
  11  -2   5    0.11    0.05
  11   2  -5    0.07    0.09
  11  -3  -5   -0.05    0.08
  11   3   5   -0.04    0.07
 -11  -3   5    0.08    0.08
  11  -3   5    0.01    0.06
  11   3  -5   -0.01    0.09
  11   4   5    0.15    0.09
  11  -4  -5    0.21    0.10
 -11  -4   5    0.03    0.09
  11   4  -5    0.08    0.10
  11  -5  -5    1.89    0.17
 -11  -5   5    2.41    0.19
  11   5   5    2.05    0.17
  11   5  -5    2.11    0.19
 -11  -6   5    0.09    0.10
  11  -6  -5   -0.05    0.09
  11   6   5    0.05    0.09
  11   6  -5    0.17    0.11
 -11  -7   5    0.52    0.13
  11   7   5    0.38    0.12
  11   7  -5    0.49    0.14
  12   0   5   -0.10    0.06
  12   0  -5    0.01    0.09
  12  -1  -5    0.41    0.11
  12   1   5    0.41    0.08
  12  -1   5    0.45    0.07
  12   1  -5    0.43    0.11
  12   2   5    0.64    0.10
  12  -2  -5    0.46    0.11
  12  -2   5    0.61    0.08
  12   2  -5    0.38    0.12
  12  -3  -5    1.18    0.14
  12   3   5    1.22    0.13
  12   3  -5    1.28    0.16
  12   4   5    0.00    0.09
  12  -4  -5   -0.07    0.09
  12   4  -5   -0.13    0.10
  12  -5  -5    0.03    0.10
  12   5   5    0.15    0.10
  12   5  -5    0.02    0.11
  12   6   5    0.70    0.13
  12  -6  -5    0.70    0.14
  12   6  -5    0.50    0.14
  13   0   5    0.09    0.07
  13   0  -5   -0.03    0.09
  13   1   5    1.33    0.12
  13  -1  -5    1.39    0.16
  13  -1   5    1.23    0.11
  13   1  -5    1.57    0.17
  13   2   5    3.14    0.19
  13  -2  -5    3.11    0.22
  13   2  -5    2.81    0.23
  13   3   5    2.14    0.17
  13  -3  -5    1.79    0.18
  13   3  -5    2.06    0.19
  13  -4  -5    0.18    0.11
  13   4   5   -0.03    0.09
  13   4  -5   -0.15    0.11
   0   0   6  255.93    4.26
   0   0  -6  260.75    4.24
   0  -1   6    0.01    0.04
   0   1   6    0.03    0.04
   0  -1   6    0.01    0.04
   0   1   6   -0.05    0.04
   0   1  -6   -0.02    0.04
   0  -1  -6   -0.06    0.04
   0  -1  -6   -0.02    0.02
   0  -2   6   21.91    0.42
   0   2   6   21.40    0.42
   0  -2   6   21.58    0.42
   0   2  -6   21.85    0.41
   0  -3   6   -0.05    0.04
   0  -3  -6    0.02    0.04
   0  -3   6    0.00    0.04
   0   3   6    0.02    0.04
   0   3  -6    0.01    0.03
   0  -4  -6   30.25    0.58
   0   4   6   29.33    0.57
   0   4  -6   29.10    0.54
   0  -4   6   29.81    0.57
   0  -4   6   30.04    0.57
   0  -5   6    0.00    0.05
   0   5   6    0.03    0.05
   0  -5  -6    0.03    0.06
   0   5  -6    0.01    0.04
   0  -6   6    1.20    0.10
   0   6   6    1.13    0.07
   0   6   6    1.00    0.09
   0   6  -6    1.28    0.09
   0  -6  -6    1.14    0.11
   0   7  -6   -0.01    0.04
   0   7   6    0.00    0.06
   0  -7  -6    0.06    0.07
   0   7   6    0.02    0.04
   0  -7   6   -0.05    0.06
   0   7  -6   -0.14    0.07
   0  -8  -6   10.77    0.34
   0   8  -6   10.89    0.27
   0  -8   6   11.45    0.33
   0   8  -6   10.78    0.37
   0   8   6   10.88    0.31
   0   8   6   10.42    0.27
   0   9   6    0.07    0.07
   0  -9   6    0.04    0.08
   0  -9  -6    0.12    0.10
   0 -10  -6    3.02    0.22
   0  10   6    3.28    0.19
   0 -10   6    2.99    0.22
   0 -11   6   -0.08    0.10
   0 -11  -6   -0.02    0.11
   0  11   6   -0.02    0.08
   1   0  -6   69.77    1.21
   1   0   6   70.37    1.18
  -1   0  -6   68.73    1.17
  -1   0  -6   71.04    1.19
  -1   0  -6   69.94    1.19
  -1   1  -6  250.61    4.14
  -1   1  -6  253.23    4.15
  -1  -1   6  247.30    4.15
  -1   1  -6  252.32    4.12
   1   1   6  256.34    4.20
   1   1   6  247.66    4.14
   1  -1  -6  251.51    4.15
  -1  -1   6  255.10    4.15
   1  -1   6  254.58    4.13
   1   1  -6  250.55    4.14
  -1   1   6  251.11    4.13
   1  -1   6  258.88    4.14
  -1  -1  -6  249.97    4.14
  -1  -2   6   15.80    0.34
  -1  -2   6   16.14    0.34
   1   2   6   15.94    0.32
  -1   2  -6   16.14    0.29
  -1   2  -6   16.23    0.30
   1   2   6   17.73    0.37
  -1   2  -6   16.03    0.35
   1  -2   6   16.04    0.32
   1  -2   6   16.57    0.32
   1   2  -6   15.79    0.33
  -1   2   6   15.34    0.33
   1  -3  -6    6.61    0.19
  -1  -3   6    6.74    0.19
  -1   3  -6    7.02    0.21
   1   3   6    6.91    0.18
  -1   3  -6    6.98    0.15
  -1   3  -6    7.08    0.14
  -1  -3  -6    6.77    0.19
   1   3  -6    6.64    0.18
   1  -3   6    6.82    0.17
   1  -3   6    6.66    0.17
  -1   3   6    6.51    0.18
  -1   4  -6    1.50    0.12
  -1  -4   6    1.62    0.10
  -1   4  -6    1.45    0.07
   1   4   6    1.46    0.10
   1  -4  -6    1.56    0.11
   1  -4   6    1.43    0.09
  -1  -4  -6    1.47    0.10
   1  -4   6    1.46    0.09
  -1   4   6    1.27    0.09
   1   4  -6    1.66    0.09
   1   5   6    0.35    0.06
  -1  -5   6    0.43    0.07
  -1   5  -6    0.45    0.04
   1   5   6    0.40    0.04
  -1   5  -6    0.27    0.07
   1  -5  -6    0.29    0.07
   1  -5   6    0.31    0.06
   1   5  -6    0.43    0.06
   1  -5   6    0.42    0.06
  -1   5   6    0.47    0.07
  -1  -5  -6    0.46    0.08
   1   6   6    6.77    0.21
   1   6   6    6.33    0.16
  -1  -6   6    6.35    0.21
  -1   6  -6    6.52    0.16
   1  -6  -6    6.31    0.23
  -1   6  -6    6.38    0.25
  -1   6   6    6.40    0.20
   1   6  -6    6.53    0.19
   1  -6   6    6.17    0.20
  -1  -6  -6    5.87    0.22
  -1   7  -6    4.88    0.24
  -1  -7   6    4.73    0.20
  -1   7  -6    4.70    0.14
   1   7   6    4.61    0.15
   1  -7  -6    4.90    0.21
   1   7   6    4.95    0.19
  -1  -7  -6    4.53    0.21
   1   7  -6    4.78    0.17
  -1   7   6    4.65    0.18
   1  -7   6    4.99    0.19
   1   8   6    0.94    0.09
   1  -8  -6    0.85    0.13
   1   8   6    0.89    0.10
  -1  -8   6    1.06    0.13
  -1   8  -6    1.13    0.15
   1   8  -6    0.99    0.10
   1  -8   6    0.77    0.10
  -1   8   6    0.69    0.10
  -1   8   6    0.84    0.09
  -1  -8  -6    0.80    0.12
   1   9   6    9.36    0.29
  -1  -9   6    8.54    0.31
   1  -9  -6    9.29    0.33
  -1  -9  -6    8.97    0.32
   1  -9   6    9.45    0.31
  -1   9   6    8.82    0.28
   1   9  -6    9.15    0.26
  -1 -10   6    0.56    0.13
   1  10   6    0.64    0.11
   1 -10  -6    0.67    0.14
   1 -10   6    0.62    0.12
  -1 -10  -6    0.64    0.13
  -1  10   6    0.52    0.10
  -1 -11   6    1.75    0.18
   1 -11  -6    1.66    0.19
   1  11   6    1.81    0.16
   1 -11   6    2.17    0.19
  -1 -11  -6    1.78    0.19
  -1  11   6    2.20    0.17
  -2   0  -6    3.70    0.09
   2   0   6    3.63    0.10
   2   0   6    3.69    0.12
  -2   0   6    3.67    0.13
   2   0  -6    3.77    0.14
  -2   0  -6    3.42    0.12
  -2   0  -6    3.53    0.10
  -2  -1   6   35.58    0.66
  -2   1  -6   35.69    0.60
   2   1   6   36.00    0.63
   2  -1  -6   34.68    0.67
   2   1   6   34.74    0.64
  -2   1  -6   35.23    0.66
   2   1   6   35.31    0.63
   2  -1   6   35.44    0.62
   2  -1   6   36.93    0.64
  -2   1   6   39.03    0.65
   2   1  -6   35.11    0.66
  -2  -1  -6   35.37    0.64
  -2  -1  -6   37.02    0.64
   2   2   6    3.81    0.12
  -2   2  -6    3.87    0.07
   2   2   6    3.82    0.10
  -2   2  -6    3.91    0.07
  -2   2  -6    3.74    0.15
  -2  -2   6    3.99    0.14
   2   2   6    3.94    0.13
  -2   2   6    3.94    0.12
   2   2  -6    3.95    0.14
   2  -2   6    3.55    0.11
   2  -2   6    4.11    0.12
  -2  -3   6    4.38    0.16
   2  -3  -6    4.31    0.11
  -2   3  -6    4.31    0.17
   2   3   6    4.58    0.14
   2   3  -6    4.64    0.16
   2  -3   6    4.51    0.13
  -2  -3  -6    4.35    0.15
   2  -3   6    4.47    0.13
  -2   3   6    4.74    0.14
   2  -4  -6    3.63    0.15
   2   4   6    3.23    0.13
  -2  -4   6    3.65    0.15
  -2   4  -6    3.71    0.17
  -2   4  -6    3.56    0.07
  -2   4  -6    3.66    0.07
   2  -4   6    3.59    0.12
  -2  -4  -6    3.45    0.14
   2  -4   6    3.53    0.12
  -2   4   6    3.40    0.13
   2   4  -6    3.69    0.14
  -2   5  -6    2.08    0.06
  -2  -5   6    2.37    0.14
  -2   5  -6    2.14    0.05
   2  -5  -6    2.02    0.13
  -2   5  -6    1.87    0.15
   2   5   6    1.93    0.12
   2  -5   6    2.12    0.11
   2  -5   6    2.23    0.11
   2   5  -6    2.24    0.12
  -2  -5  -6    1.90    0.13
  -2   5   6    2.08    0.11
  -2   6  -6    3.13    0.19
   2   6   6    3.07    0.15
  -2  -6   6    2.84    0.16
   2  -6  -6    2.94    0.16
  -2   6   6    3.18    0.14
   2   6  -6    3.01    0.15
   2  -6   6    3.33    0.14
  -2  -6  -6    2.98    0.16
   2  -6   6    3.26    0.16
   2   7   6   15.26    0.34
  -2  -7   6   16.20    0.41
  -2   7  -6   15.97    0.45
   2  -7  -6   16.67    0.42
   2   7   6   15.86    0.39
  -2   7   6   16.24    0.38
   2  -7   6   15.94    0.38
  -2  -7  -6   16.23    0.41
   2   7  -6   16.58    0.38
   2  -8  -6    0.48    0.10
  -2   8  -6    0.71    0.13
   2   8   6    0.61    0.07
  -2  -8   6    0.47    0.10
   2   8   6    0.68    0.10
   2   8  -6    0.74    0.10
   2  -8   6    0.74    0.10
  -2  -8  -6    0.66    0.11
  -2   8   6    0.53    0.09
  -2  -9   6   12.84    0.39
   2   9   6   13.89    0.38
   2  -9  -6   13.08    0.40
  -2   9   6   13.70    0.35
   2   9  -6   13.57    0.35
  -2  -9  -6   13.50    0.40
   2  -9   6   13.49    0.37
  -2 -10   6   -0.01    0.10
   2  10   6    0.07    0.08
   2 -10  -6   -0.07    0.10
   2 -10   6   -0.07    0.08
  -2 -10  -6    0.03    0.10
  -2  10   6   -0.02    0.07
  -2 -11   6   -0.06    0.10
   2 -11  -6    0.00    0.11
   2  11   6    0.08    0.09
  -2 -11  -6   -0.13    0.11
  -2  11   6    0.22    0.09
   2 -11   6    0.06    0.10
   3   0   6    4.73    0.15
  -3   0  -6    4.81    0.10
  -3   0   6    4.72    0.16
   3   0   6    4.70    0.12
   3   0   6    4.85    0.13
   3   0  -6    4.77    0.16
   3   1   6   18.72    0.37
  -3   1  -6   18.74    0.39
   3  -1  -6   18.47    0.40
   3   1   6   18.84    0.36
   3   1   6   18.56    0.36
  -3  -1   6   18.65    0.39
   3   1  -6   18.58    0.39
   3  -1   6   18.82    0.34
  -3  -1  -6   18.69    0.34
   3  -1   6   18.39    0.39
  -3  -1  -6   18.59    0.35
   3  -1   6   18.58    0.35
  -3   2  -6    1.69    0.11
   3   2   6    1.74    0.08
   3   2   6    1.71    0.09
   3   2   6    1.72    0.09
  -3  -2   6    1.94    0.11
  -3   2   6    1.47    0.09
   3  -2   6    1.93    0.11
   3  -2   6    1.80    0.07
   3  -2   6    1.97    0.06
   3   2  -6    1.77    0.11
  -3   3  -6   15.19    0.37
   3  -3  -6   15.62    0.31
   3   3   6   15.42    0.33
  -3  -3   6   15.47    0.35
   3   3  -6   15.33    0.35
   3  -3   6   15.42    0.30
   3  -3   6   15.13    0.30
  -3   3   6   15.47    0.32
  -3  -3  -6   15.01    0.32
   3  -4  -6    0.47    0.05
  -3   4  -6    0.50    0.09
   3  -4  -6    0.41    0.07
  -3  -4   6    0.52    0.08
   3   4   6    0.40    0.06
  -3   4   6    0.39    0.06
   3  -4   6    0.47    0.05
   3   4  -6    0.50    0.07
  -3  -4  -6    0.49    0.07
   3  -4   6    0.44    0.05
  -3  -5   6   36.38    0.73
   3  -5  -6   36.87    0.73
   3   5   6   37.11    0.71
  -3   5  -6   36.30    0.76
  -3  -5  -6   37.45    0.72
   3  -5   6   36.71    0.67
   3   5  -6   37.04    0.71
  -3   5   6   38.19    0.69
   3  -5   6   36.94    0.67
  -3   6  -6    0.02    0.07
   3  -6  -6    0.10    0.08
  -3  -6   6    0.18    0.08
   3   6   6    0.06    0.06
  -3   6   6    0.11    0.06
   3   6  -6    0.09    0.06
  -3  -6  -6    0.12    0.07
   3  -6   6    0.15    0.05
   3  -6   6    0.11    0.05
   3  -7  -6    3.53    0.19
  -3  -7   6    3.99    0.20
  -3   7  -6    3.78    0.22
   3   7   6    3.47    0.18
   3  -7   6    3.66    0.16
  -3  -7  -6    3.71    0.20
  -3   7   6    3.88    0.16
   3   7  -6    3.75    0.18
  -3  -8   6    0.35    0.10
   3  -8  -6    0.45    0.11
   3   8   6    0.56    0.10
  -3   8  -6    0.28    0.11
   3   8  -6    0.30    0.08
  -3   8   6    0.41    0.08
  -3  -8  -6    0.26    0.10
   3  -8   6    0.39    0.09
   3   9   6    0.94    0.12
   3  -9  -6    0.80    0.13
  -3  -9   6    0.74    0.13
   3   9  -6    0.87    0.11
  -3   9   6    0.78    0.10
   3  -9   6    1.01    0.12
  -3  -9  -6    0.76    0.13
  -3 -10   6    0.06    0.10
   3 -10  -6    0.20    0.12
   3  10   6    0.08    0.09
  -3  10   6   -0.09    0.07
   3  10  -6    0.10    0.08
  -3 -10  -6    0.16    0.11
   3 -10   6    0.05    0.08
   3  11   6    0.08    0.10
  -3 -11   6    0.01    0.11
   3 -11  -6   -0.01    0.12
  -3 -11  -6    0.14    0.12
   3 -11   6    0.24    0.11
   4   0  -6  111.84    1.90
   4   0   6  110.12    1.84
   4   0   6  110.56    1.89
   4   0   6  111.39    1.83
  -4   0   6  111.15    1.89
   4   1   6   27.80    0.54
   4   1   6   28.11    0.51
   4  -1  -6   27.48    0.56
  -4  -1   6   29.24    0.56
   4   1   6   28.33    0.51
   4  -1   6   27.67    0.48
  -4   1   6   27.01    0.55
   4  -1   6   27.87    0.56
  -4  -1  -6   27.94    0.48
   4   1  -6   28.43    0.56
   4   2   6    4.47    0.14
   4   2   6    4.16    0.14
  -4   2  -6    4.51    0.18
  -4  -2   6    4.27    0.16
   4  -2   6    4.30    0.10
   4  -2   6    4.32    0.11
   4   2  -6    4.46    0.17
   4  -2   6    4.60    0.17
  -4   2   6    4.47    0.16
  -4  -3   6    0.03    0.05
  -4   3  -6    0.01    0.06
   4   3   6    0.04    0.04
  -4   3   6   -0.01    0.05
  -4  -3  -6    0.03    0.04
   4   3  -6    0.00    0.06
   4  -3   6    0.00    0.06
   4  -3   6    0.02    0.03
   4  -3   6   -0.01    0.02
   4   4   6   52.67    0.94
  -4   4  -6   51.83    1.00
  -4  -4   6   52.06    0.97
   4  -4  -6   51.54    0.93
   4  -4  -6   52.55    0.97
   4   4  -6   52.63    0.97
  -4  -4  -6   51.13    0.94
  -4   4   6   54.01    0.93
   4  -4   6   51.54    0.89
   4  -4   6   51.72    0.89
  -4   5  -6    0.34    0.09
   4  -5  -6    0.39    0.06
   4   5   6    0.43    0.08
  -4  -5   6    0.42    0.08
   4  -5  -6    0.50    0.08
   4   5  -6    0.40    0.08
   4  -5   6    0.49    0.05
  -4  -5  -6    0.46    0.08
  -4   5   6    0.34    0.06
   4  -5   6    0.53    0.06
   4  -6  -6   13.92    0.36
   4   6   6   13.88    0.35
  -4   6  -6   13.42    0.40
  -4  -6   6   13.43    0.36
  -4   6   6   13.46    0.31
   4  -6   6   13.77    0.30
   4   6  -6   13.55    0.35
   4  -6   6   13.75    0.30
  -4  -6  -6   13.47    0.35
  -4   7  -6    6.44    0.28
  -4  -7   6    6.27    0.25
   4   7   6    5.99    0.23
   4  -7  -6    6.48    0.25
  -4  -7  -6    5.77    0.24
   4  -7   6    6.23    0.20
  -4   7   6    6.73    0.20
   4   7  -6    6.42    0.23
   4  -8  -6    3.59    0.21
  -4  -8   6    3.17    0.20
  -4   8  -6    3.37    0.24
   4   8   6    3.08    0.19
  -4   8   6    3.13    0.15
   4  -8   6    3.62    0.17
   4   8  -6    3.63    0.19
  -4  -8  -6    3.34    0.21
   4   9   6   11.90    0.36
   4  -9  -6   12.33    0.38
  -4  -9   6   11.28    0.38
   4  -9   6   11.73    0.33
  -4   9   6   11.53    0.31
  -4  -9  -6   12.14    0.38
   4   9  -6   12.15    0.35
   4  10   6    2.00    0.18
   4 -10  -6    2.09    0.19
  -4 -10   6    2.42    0.21
   4 -10   6    2.37    0.18
  -4 -10  -6    1.77    0.18
   4  10  -6    2.25    0.18
   4 -11  -6    3.64    0.26
   4  11   6    3.30    0.23
  -4 -11   6    3.14    0.25
   4 -11   6    3.26    0.22
  -4 -11  -6    3.80    0.27
   5   0  -6    2.17    0.13
   5   0   6    1.95    0.12
   5   0   6    1.99    0.08
   5   0   6    2.02    0.08
  -5   0   6    1.98    0.12
   5  -1  -6    1.53    0.12
   5   1   6    1.74    0.12
  -5  -1   6    1.63    0.11
   5   1   6    1.62    0.08
   5   1   6    1.76    0.08
   5   1  -6    1.58    0.12
   5  -1   6    1.68    0.06
  -5   1   6    1.72    0.11
   5  -1   6    1.77    0.12
   5   2   6    0.01    0.04
  -5  -2   6    0.05    0.05
   5   2   6    0.03    0.04
   5  -2  -6    0.11    0.06
   5  -2   6    0.07    0.06
  -5   2   6    0.05    0.05
   5  -2   6    0.05    0.02
   5   2  -6    0.05    0.06
   5   3   6    2.63    0.12
  -5  -3   6    2.56    0.14
   5  -3   6    2.56    0.16
  -5  -3  -6    2.77    0.11
   5   3  -6    2.79    0.15
   5  -3   6    2.73    0.07
   5  -3   6    2.60    0.06
  -5   3   6    2.69    0.13
   5   4   6    0.02    0.05
  -5  -4   6    0.04    0.06
  -5   4  -6    0.14    0.08
   5  -4  -6    0.10    0.05
   5  -4   6   -0.03    0.06
  -5   4   6    0.00    0.05
  -5  -4  -6    0.10    0.05
   5   4  -6    0.02    0.06
   5  -4   6    0.07    0.03
   5  -4   6    0.06    0.03
  -5  -5   6    6.44    0.23
  -5   5  -6    6.24    0.26
   5  -5  -6    6.00    0.20
   5   5   6    6.11    0.21
   5  -5  -6    6.07    0.23
   5  -5   6    6.42    0.16
  -5   5   6    5.68    0.20
   5   5  -6    6.27    0.23
   5  -5   6    6.12    0.15
  -5  -5  -6    6.34    0.21
   5  -6  -6    0.75    0.11
  -5   6  -6    0.63    0.12
  -5  -6   6    0.59    0.10
   5   6   6    0.71    0.10
   5  -6  -6    0.73    0.09
  -5   6   6    0.73    0.08
   5  -6   6    0.75    0.07
   5   6  -6    0.75    0.11
  -5  -6  -6    0.61    0.09
  -5  -7   6    3.05    0.19
  -5   7  -6    2.75    0.21
   5  -7  -6    3.01    0.19
   5   7   6    2.59    0.17
  -5   7   6    2.95    0.14
  -5  -7  -6    2.98    0.18
   5   7  -6    3.02    0.18
   5  -7   6    2.84    0.14
   5  -8  -6    0.24    0.10
  -5  -8   6    0.44    0.11
   5   8   6    0.16    0.09
   5  -8   6    0.32    0.08
  -5  -8  -6    0.27    0.10
   5   8  -6    0.23    0.09
  -5   8   6    0.19    0.07
  -5  -9   6    0.08    0.10
   5   9   6    0.13    0.10
   5  -9  -6    0.15    0.10
   5  -9   6    0.14    0.08
   5   9  -6    0.15    0.09
  -5  -9  -6    0.16    0.10
  -5 -10   6    1.24    0.16
   5 -10  -6    1.26    0.16
   5  10   6    1.26    0.15
   5 -10   6    1.29    0.13
   5  10  -6    1.14    0.15
  -5 -10  -6    1.16    0.16
   6   0   6   22.15    0.41
   6   0   6   22.33    0.49
   6   0   6   22.32    0.41
  -6   0   6   22.28    0.47
   6   0  -6   22.84    0.49
   6   1   6    4.37    0.18
   6  -1  -6    4.49    0.18
  -6  -1   6    4.35    0.17
   6   1   6    4.47    0.13
   6   1   6    4.30    0.13
   6  -1   6    4.32    0.10
  -6   1   6    4.47    0.17
   6  -1   6    4.60    0.19
   6  -1   6    4.16    0.10
   6   1  -6    4.23    0.18
   6  -2  -6    2.38    0.15
  -6  -2   6    2.74    0.15
   6   2   6    2.49    0.11
   6   2   6    2.34    0.11
   6  -2   6    2.41    0.06
  -6  -2  -6    2.43    0.08
   6  -2   6    2.47    0.06
  -6   2   6    2.53    0.13
   6   2  -6    2.25    0.15
   6  -2   6    2.41    0.15
   6   3   6    9.40    0.24
  -6  -3   6    9.58    0.28
  -6   3   6    9.37    0.26
   6  -3   6    9.41    0.17
   6   3  -6    9.53    0.28
  -6  -3  -6    9.43    0.22
   6  -3   6    9.46    0.17
   6  -3   6    9.42    0.30
   6   4   6    1.84    0.13
  -6  -4   6    1.96    0.14
   6  -4  -6    1.93    0.14
  -6   4   6    1.91    0.13
   6  -4   6    1.90    0.06
   6  -4   6    1.76    0.16
   6  -4   6    1.88    0.07
   6   4  -6    1.52    0.13
  -6  -4  -6    1.81    0.11
   6  -5  -6    1.90    0.14
  -6  -5   6    1.87    0.16
  -6   5  -6    1.66    0.16
   6   5   6    1.85    0.14
  -6  -5  -6    2.03    0.13
   6   5  -6    1.79    0.15
  -6   5   6    1.83    0.13
   6  -5   6    1.86    0.08
   6  -5   6    1.85    0.08
  -6   6  -6   -0.10    0.07
   6  -6  -6    0.01    0.08
   6   6   6    0.06    0.07
   6  -6  -6    0.00    0.06
  -6  -6   6   -0.06    0.08
  -6   6   6   -0.04    0.06
   6   6  -6    0.05    0.08
  -6  -6  -6   -0.02    0.07
   6  -6   6    0.07    0.04
   6   7   6    0.46    0.10
  -6  -7   6    0.29    0.10
  -6   7  -6    0.49    0.12
   6  -7  -6    0.57    0.09
   6  -7  -6    0.32    0.10
  -6   7   6    0.34    0.08
   6   7  -6    0.28    0.10
   6  -7   6    0.46    0.07
  -6  -7  -6    0.40    0.09
   6  -8  -6    1.17    0.14
   6   8   6    1.12    0.13
  -6  -8   6    1.41    0.16
   6   8  -6    1.18    0.14
   6  -8   6    1.35    0.11
  -6  -8  -6    1.07    0.13
   6   9   6   -0.03    0.09
   6  -9  -6    0.03    0.10
  -6  -9   6   -0.17    0.09
  -6  -9  -6    0.06    0.09
   6  -9   6   -0.05    0.06
   6   9  -6    0.13    0.09
   6  10   6    0.09    0.11
  -6 -10   6    0.25    0.12
   6 -10  -6    0.00    0.11
   6  10  -6    0.11    0.10
  -6 -10  -6   -0.10    0.10
   6 -10   6    0.04    0.08
   7   0   6    4.95    0.13
   7   0   6    5.31    0.14
   7   0  -6    4.74    0.20
  -7   0   6    4.98    0.18
   7   0   6    4.86    0.21
   7   1   6    0.18    0.07
  -7  -1   6    0.32    0.07
   7   1   6    0.33    0.05
   7   1   6    0.37    0.05
   7  -1  -6    0.31    0.08
   7   1  -6    0.23    0.08
   7  -1   6    0.26    0.08
  -7   1   6    0.37    0.07
   7  -1   6    0.33    0.04
   7  -1   6    0.30    0.03
   7   2   6    0.00    0.05
   7  -2  -6    0.09    0.07
   7   2   6    0.08    0.05
  -7  -2   6   -0.02    0.06
   7  -2   6    0.02    0.02
   7   2  -6   -0.03    0.07
   7  -2   6   -0.03    0.07
   7  -2   6    0.04    0.02
  -7   2   6    0.09    0.06
   7  -3  -6   31.46    0.66
   7   3   6   31.33    0.61
  -7  -3   6   31.59    0.65
  -7  -3  -6   31.39    0.56
   7  -3   6   31.18    0.69
  -7   3   6   31.63    0.63
   7   3  -6   31.55    0.66
   7  -4  -6    9.07    0.28
   7   4   6    8.45    0.25
  -7  -4   6    8.95    0.28
  -7   4   6    8.39    0.25
   7  -4   6    8.57    0.16
  -7  -4  -6    8.78    0.22
   7  -4   6    8.67    0.16
   7   4  -6    8.83    0.29
   7  -5  -6   39.41    0.79
   7   5   6   40.20    0.77
  -7  -5   6   39.88    0.81
   7   5  -6   39.02    0.81
  -7   5   6   39.09    0.76
  -7  -5  -6   38.95    0.75
   7  -5   6   38.52    0.68
   7  -6  -6    3.23    0.18
  -7  -6   6    3.33    0.20
   7   6   6    3.44    0.19
   7  -6   6    3.47    0.12
  -7  -6  -6    3.44    0.17
  -7   6   6    3.35    0.16
   7   6  -6    3.16    0.20
   7  -7  -6    2.54    0.21
   7  -7  -6    2.84    0.19
  -7  -7   6    3.07    0.21
   7   7   6    2.40    0.18
   7  -7   6    2.84    0.12
   7   7  -6    2.44    0.20
  -7  -7  -6    2.76    0.17
  -7  -8   6   -0.04    0.10
   7  -8  -6    0.21    0.10
   7   8   6    0.08    0.09
   7  -8   6    0.09    0.06
  -7  -8  -6   -0.01    0.09
   7   8  -6    0.11    0.10
   7  -9  -6    1.12    0.15
  -7  -9   6    1.43    0.17
   7   9   6    1.16    0.15
   7   9  -6    1.24    0.15
   7  -9   6    1.22    0.11
  -7  -9  -6    1.15    0.15
  -7 -10   6    0.07    0.12
   7 -10  -6    0.00    0.11
   7 -10   6    0.04    0.08
   8   0   6    4.36    0.13
  -8   0   6    4.32    0.18
   8   0  -6    4.41    0.20
   8   0   6    4.36    0.13
   8   0   6    4.42    0.21
  -8  -1   6    2.77    0.16
   8   1   6    2.95    0.18
   8   1   6    2.98    0.12
   8   1   6    2.96    0.12
   8  -1  -6    3.09    0.17
  -8   1   6    3.10    0.15
   8  -1   6    3.20    0.09
   8  -1   6    3.02    0.09
   8  -1   6    3.25    0.19
   8   1  -6    2.96    0.18
  -8  -2   6    0.48    0.09
   8  -2  -6    0.40    0.09
   8   2   6    0.32    0.06
   8   2   6    0.54    0.08
   8  -2   6    0.56    0.11
  -8   2   6    0.45    0.08
   8  -2   6    0.45    0.04
   8  -2   6    0.55    0.04
   8   2  -6    0.22    0.09
  -8  -3   6    2.39    0.16
   8  -3  -6    2.52    0.17
   8   3   6    2.47    0.14
  -8   3   6    2.52    0.14
   8   3  -6    2.55    0.18
   8   4   6   13.24    0.34
  -8  -4   6   13.10    0.36
   8  -4  -6   12.87    0.37
  -8   4   6   13.28    0.33
   8   4  -6   12.62    0.37
   8  -5  -6    3.73    0.21
   8   5   6    3.87    0.20
  -8  -5   6    4.16    0.21
   8   5  -6    4.13    0.22
  -8   5   6    3.83    0.17
   8  -5   6    3.95    0.10
   8   6   6    4.24    0.21
  -8  -6   6    4.53    0.23
   8  -6  -6    4.62    0.23
   8  -6   6    4.25    0.13
   8   6  -6    4.70    0.23
  -8  -7   6    0.45    0.12
   8   7   6    0.20    0.10
   8   7  -6    0.13    0.10
   8  -7   6    0.21    0.06
   8   8   6    0.36    0.11
  -8  -8   6    0.22    0.11
   8  -8  -6    0.31    0.11
   8   8  -6    0.34    0.11
   8  -8   6    0.27    0.07
   8  -9  -6    1.79    0.18
  -8  -9   6    1.63    0.19
   8   9   6    1.93    0.18
   8  -9   6    1.85    0.14
   8   9  -6    1.99    0.19
   9   0   6    5.85    0.16
   9   0  -6    5.50    0.24
  -9   0   6    5.62    0.21
   9   1   6    4.03    0.15
  -9  -1   6    4.13    0.19
   9   1   6    4.10    0.23
   9  -1  -6    3.96    0.20
  -9   1   6    3.94    0.17
   9  -1   6    4.00    0.12
   9   1  -6    3.97    0.21
   9   2   6    1.84    0.13
  -9  -2   6    1.76    0.15
   9  -2  -6    1.82    0.15
  -9   2   6    1.86    0.13
   9  -2   6    1.91    0.07
   9   2  -6    1.85    0.16
  -9  -3   6    8.91    0.29
   9   3   6    9.33    0.26
   9  -3  -6    8.96    0.30
   9   3  -6    9.27    0.31
  -9   3   6    8.97    0.26
   9   4   6    0.15    0.08
   9  -4  -6    0.18    0.09
  -9  -4   6    0.21    0.09
  -9   4   6    0.29    0.10
   9   4  -6    0.26    0.10
   9   5   6    4.93    0.22
  -9  -5   6    5.02    0.23
   9   5  -6    4.73    0.24
  -9  -6   6    0.59    0.13
   9   6   6    0.81    0.12
   9   6  -6    0.64    0.13
  -9  -7   6    0.98    0.15
   9   7   6    0.80    0.13
   9   7  -6    0.77    0.14
  -9  -8   6    0.76    0.14
   9   8   6    0.82    0.13
   9   8  -6    0.84    0.14
  10   0  -6    0.08    0.08
 -10   0   6    0.06    0.07
  10   0   6    0.05    0.05
  10   1   6    0.08    0.06
 -10  -1   6    0.10    0.07
  10  -1  -6   -0.03    0.08
  10  -1   6    0.02    0.04
 -10   1   6    0.00    0.06
  10   1  -6    0.05    0.09
  10  -2  -6    2.40    0.18
  10   2   6    2.05    0.14
 -10  -2   6    2.12    0.16
  10   2  -6    2.47    0.19
 -10   2   6    2.60    0.19
  10  -2   6    2.06    0.09
 -10  -3   6    1.43    0.14
  10   3   6    1.42    0.12
  10  -3  -6    1.27    0.15
  10   3  -6    1.23    0.15
  10  -4  -6    4.61    0.23
 -10  -4   6    4.73    0.23
  10   4   6    4.45    0.21
  10   4  -6    4.58    0.24
 -10  -5   6    2.19    0.19
  10   5   6    2.09    0.17
  10  -5  -6    2.17    0.19
  10   5  -6    2.37    0.21
  10   6   6    0.29    0.10
 -10  -6   6    0.37    0.12
  10   6  -6    0.36    0.12
  10   7   6    0.59    0.12
 -10  -7   6    0.54    0.13
  10   7  -6    0.18    0.12
  11   0   6    3.51    0.15
  11   0  -6    3.87    0.22
  11   1   6    4.75    0.18
  11  -1  -6    4.38    0.24
 -11  -1   6    4.85    0.27
  11  -1   6    4.68    0.15
  11   1  -6    5.02    0.25
  11   2   6    0.75    0.09
 -11  -2   6    0.64    0.11
  11  -2  -6    0.77    0.13
  11  -2   6    0.75    0.06
  11   2  -6    0.60    0.12
  11   3   6    0.69    0.10
 -11  -3   6    0.49    0.11
  11  -3  -6    0.58    0.12
  11   3  -6    0.56    0.12
 -11  -4   6    0.31    0.10
  11   4   6    0.14    0.09
  11  -4  -6    0.33    0.11
  11   4  -6    0.24    0.11
 -11  -5   6    3.07    0.22
  11   5   6    2.98    0.20
  11  -5  -6    2.98    0.21
  11   5  -6    2.97    0.24
  11   6   6   -0.06    0.09
 -11  -6   6    0.07    0.10
  11  -6  -6    0.02    0.10
  11   6  -6    0.06    0.11
  12   0   6    0.23    0.07
  12   0  -6    0.14    0.11
  12  -1  -6    2.43    0.21
  12   1   6    2.43    0.15
  12   1  -6    2.51    0.22
  12  -1   6    2.36    0.12
  12   2   6    0.12    0.08
  12  -2  -6   -0.04    0.10
  12   2  -6    0.12    0.11
  12  -3  -6    3.72    0.23
  12   3   6    3.97    0.20
  12   3  -6    3.77    0.24
  12   4   6    0.06    0.09
  12  -4  -6    0.13    0.11
  12   4  -6   -0.02    0.11
  12  -5  -6   10.98    0.38
  12   5   6   10.23    0.34
  12   5  -6   10.91    0.40
  13   0   6    0.44    0.08
  13   0  -6    0.64    0.13
  13   1   6    0.84    0.10
  13  -1  -6    1.02    0.15
  13   1  -6    0.89    0.15
  13  -2  -6    0.00    0.10
  13   2   6   -0.01    0.08
  13   2  -6    0.14    0.12
  13  -3  -6    2.69    0.23
  13   3   6    2.86    0.20
  13   3  -6    2.41    0.22
   0   0  -7    0.00    0.03
   0   0   7    0.06    0.03
   0   0  -7    0.11    0.04
   0  -1  -7    0.03    0.04
   0   1  -7   -0.01    0.04
   0  -1   7    0.02    0.04
   0  -1   7    0.00    0.04
   0   1   7    0.01    0.03
   0  -1  -7   -0.03    0.02
   0   2  -7   48.81    0.85
   0  -2   7   47.83    0.86
   0  -2   7   47.73    0.86
   0   2   7   48.79    0.86
   0   3   7   -0.01    0.04
   0  -3   7    0.00    0.04
   0  -3   7   -0.02    0.04
   0   3  -7    0.02    0.04
   0   4  -7    9.43    0.22
   0  -4  -7    9.69    0.26
   0  -4   7    9.74    0.25
   0   4   7    9.48    0.24
   0  -5   7   -0.01    0.05
   0   5   7   -0.09    0.04
   0   5  -7   -0.02    0.04
   0  -5  -7    0.02    0.06
   0   6  -7    0.36    0.06
   0   6  -7    0.28    0.08
   0   6   7    0.33    0.07
   0  -6   7    0.29    0.08
   0  -6  -7    0.28    0.08
   0   7  -7   -0.01    0.08
   0   7   7    0.07    0.06
   0   7  -7    0.03    0.05
   0  -7   7   -0.04    0.07
   0  -7  -7    0.13    0.08
   0   8   7    2.09    0.15
   0  -8   7    2.46    0.17
   0   8  -7    1.96    0.17
   0  -8  -7    1.98    0.18
   0   9   7   -0.01    0.07
   0  -9  -7    0.02    0.09
   0  -9   7    0.07    0.08
   0 -10   7    8.71    0.32
   0  10   7    8.38    0.29
   0 -10  -7    8.60    0.35
   0  11   7   -0.02    0.09
   0 -11   7    0.03    0.11
   0 -11  -7   -0.01    0.12
  -1   0  -7    0.02    0.03
   1   0   7    0.12    0.04
   1   0  -7    0.02    0.04
  -1   0  -7   -0.01    0.03
  -1   0   7   -0.05    0.03
   1  -1  -7    1.38    0.10
  -1   1  -7    1.30    0.07
  -1  -1   7    1.37    0.09
   1   1   7    1.35    0.08
  -1   1  -7    1.46    0.09
   1   1   7    1.34    0.08
   1  -1   7    1.51    0.09
   1  -1   7    1.60    0.07
  -1  -1  -7    1.29    0.09
   1   1  -7    1.42    0.09
  -1   1   7    1.50    0.08
   1   2   7   10.30    0.24
  -1  -2   7   10.44    0.25
  -1   2  -7   10.22    0.26
  -1   2  -7   10.18    0.21
   1   2  -7    9.98    0.24
   1  -2   7    9.68    0.23
  -1   2   7    9.99    0.24
   1  -2   7   10.06    0.24
  -1  -3   7    6.24    0.19
  -1   3  -7    6.52    0.22
  -1   3  -7    6.62    0.15
   1   3   7    6.64    0.18
   1  -3   7    6.36    0.18
  -1  -3  -7    6.32    0.19
   1   3  -7    6.62    0.19
   1  -3   7    6.38    0.18
  -1   3   7    6.41    0.18
  -1   4  -7    8.54    0.27
  -1   4  -7    8.80    0.19
   1   4   7    8.78    0.23
   1  -4  -7    8.85    0.25
  -1  -4   7    9.17    0.25
   1  -4   7    9.00    0.23
  -1   4   7    8.82    0.23
   1   4  -7    8.91    0.23
   1  -4   7    8.84    0.23
  -1  -4  -7    9.08    0.25
  -1  -5   7    2.38    0.13
  -1   5  -7    2.39    0.09
  -1   5  -7    2.12    0.16
   1  -5  -7    2.70    0.15
   1   5   7    2.10    0.12
  -1   5   7    2.23    0.12
   1   5  -7    2.33    0.11
   1  -5   7    2.45    0.13
  -1  -5  -7    2.49    0.15
   1   6   7    0.51    0.08
  -1   6  -7    0.53    0.05
   1   6   7    0.48    0.04
   1  -6  -7    0.45    0.09
  -1   6  -7    0.73    0.11
  -1  -6   7    0.39    0.08
   1  -6   7    0.53    0.08
   1   6  -7    0.51    0.07
  -1  -6  -7    0.34    0.08
  -1   6   7    0.45    0.08
   1   7   7    0.40    0.08
   1   7   7    0.28    0.05
   1  -7  -7    0.50    0.11
  -1   7  -7    0.47    0.05
  -1  -7   7    0.43    0.09
  -1   7  -7    0.37    0.11
  -1   7   7    0.40    0.08
   1   7  -7    0.52    0.08
   1  -7   7    0.51    0.09
  -1  -7  -7    0.46    0.10
   1  -8  -7    0.11    0.10
  -1   8  -7    0.34    0.11
  -1  -8   7    0.45    0.10
   1   8   7    0.17    0.08
   1   8  -7    0.24    0.07
   1  -8   7    0.16    0.08
  -1   8   7    0.18    0.08
  -1  -8  -7    0.24    0.10
   1   9   7    0.81    0.12
   1  -9  -7    0.67    0.13
  -1  -9   7    0.73    0.13
  -1  -9  -7    0.87    0.14
   1  -9   7    0.73    0.12
  -1   9   7    0.67    0.11
   1  10   7   -0.16    0.08
   1 -10  -7    0.01    0.11
  -1 -10   7   -0.02    0.10
  -1  10   7    0.00    0.08
   1 -10   7   -0.03    0.09
  -1 -10  -7   -0.01    0.11
   1  11   7    1.36    0.15
   1 -11  -7    1.29    0.18
  -1 -11   7    1.39    0.17
   1 -11   7    1.32    0.16
  -1  11   7    1.27    0.14
  -1 -11  -7    1.52    0.18
  -2   0   7    0.00    0.04
   2   0   7   -0.05    0.03
   2   0  -7   -0.04    0.04
  -2   0  -7   -0.01    0.03
  -2   0  -7    0.02    0.03
  -2   0  -7   -0.04    0.04
  -2  -1   7   26.22    0.52
  -2   1  -7   26.27    0.45
   2  -1  -7   25.53    0.52
   2   1   7   26.22    0.49
  -2   1  -7   26.71    0.51
  -2   1  -7   26.56    0.46
   2   1   7   26.50    0.50
   2  -1   7   26.33    0.49
  -2  -1  -7   26.03    0.49
   2   1  -7   26.61    0.52
  -2   1   7   24.85    0.50
   2  -1   7   26.35    0.47
  -2   2  -7   22.45    0.47
  -2  -2   7   22.64    0.46
  -2   2  -7   22.17    0.38
   2   2   7   22.75    0.44
  -2   2   7   22.81    0.44
   2  -2   7   21.36    0.42
   2  -2   7   22.40    0.43
   2   2  -7   22.74    0.46
  -2   3  -7   29.15    0.48
  -2   3  -7   28.81    0.48
   2   3   7   29.73    0.56
  -2  -3   7   29.30    0.58
   2  -3  -7   28.78    0.50
  -2   3  -7   29.35    0.60
   2   3  -7   29.48    0.57
   2  -3   7   29.27    0.54
  -2   3   7   29.36    0.56
   2  -3   7   28.74    0.54
  -2  -3  -7   29.20    0.56
   2  -4  -7   14.56    0.35
  -2  -4   7   13.55    0.34
   2   4   7   13.95    0.32
  -2   4  -7   14.49    0.37
   2  -4   7   14.19    0.31
  -2   4   7   13.71    0.32
   2   4  -7   14.49    0.33
   2  -4   7   13.72    0.30
  -2  -4  -7   13.55    0.33
   2   5   7   10.63    0.28
  -2   5  -7   11.29    0.19
  -2   5  -7   11.17    0.33
  -2  -5   7   11.11    0.30
  -2   5  -7   11.52    0.19
   2  -5  -7   11.28    0.31
   2   5   7   10.96    0.21
  -2   5   7   10.96    0.28
  -2  -5  -7   10.88    0.29
   2   5  -7   10.69    0.28
   2  -5   7   11.08    0.27
   2  -5   7   10.82    0.27
  -2   6  -7    0.16    0.02
   2   6   7    0.07    0.06
  -2  -6   7    0.08    0.07
  -2   6  -7    0.22    0.09
   2  -6  -7    0.05    0.08
  -2   6  -7    0.15    0.03
   2   6   7    0.06    0.03
  -2   6   7    0.14    0.06
   2   6  -7    0.02    0.06
   2  -6   7    0.19    0.07
  -2  -6  -7    0.17    0.08
   2  -7  -7   35.65    0.74
  -2  -7   7   35.59    0.73
   2   7   7   35.47    0.71
  -2   7  -7   35.40    0.79
   2   7   7   34.74    0.64
   2   7  -7   35.52    0.70
  -2   7   7   35.24    0.70
   2  -7   7   35.46    0.70
  -2  -7  -7   35.59    0.74
  -2   8  -7   -0.04    0.08
   2   8   7    0.02    0.07
  -2  -8   7    0.05    0.09
   2  -8  -7    0.12    0.09
  -2   8   7    0.05    0.07
   2   8  -7    0.07    0.07
   2  -8   7    0.02    0.07
  -2  -8  -7    0.07    0.09
  -2  -9   7    4.11    0.24
   2   9   7    3.84    0.21
   2  -9  -7    4.21    0.25
   2   9  -7    4.00    0.20
  -2   9   7    4.11    0.20
  -2  -9  -7    4.11    0.24
   2  -9   7    4.05    0.21
   2 -10  -7    0.69    0.14
  -2 -10   7    0.54    0.13
   2  10   7    0.65    0.12
   2 -10   7    0.66    0.12
  -2 -10  -7    0.69    0.14
  -2  10   7    0.75    0.11
   2  11   7    0.98    0.14
  -2 -11   7    1.12    0.16
   2 -11  -7    0.97    0.16
  -2 -11  -7    0.94    0.17
  -2  11   7    0.91    0.13
   2 -11   7    1.18    0.15
  -3   0  -7   -0.01    0.02
   3   0   7    0.03    0.03
  -3   0  -7    0.00    0.02
   3   0   7    0.22    0.05
   3   0   7   -0.03    0.03
  -3   0   7    0.05    0.05
   3   0  -7   -0.04    0.05
   3  -1  -7    7.70    0.23
  -3  -1   7    8.07    0.22
   3   1   7    7.60    0.19
  -3   1  -7    7.82    0.22
   3   1   7    8.02    0.19
   3   1   7    8.05    0.19
   3  -1   7    7.62    0.17
   3  -1   7    7.88    0.22
   3   1  -7    8.01    0.23
  -3  -1  -7    7.82    0.18
  -3   1   7    7.75    0.22
   3   2   7    5.42    0.14
   3   2   7    5.60    0.16
  -3   2  -7    5.38    0.19
  -3  -2   7    5.69    0.19
   3   2   7    5.92    0.19
  -3   2   7    4.88    0.17
   3  -2   7    5.60    0.15
   3  -2   7    5.76    0.13
   3   2  -7    5.37    0.19
  -3   3  -7   16.62    0.40
   3  -3  -7   16.58    0.32
   3   3   7   16.60    0.35
   3   3   7   16.04    0.31
  -3  -3   7   16.48    0.38
  -3   3   7   16.22    0.34
   3  -3   7   16.10    0.32
   3  -3   7   16.06    0.32
   3   3  -7   15.83    0.37
  -3  -3  -7   16.25    0.35
   3   4   7   -0.04    0.05
  -3  -4   7    0.00    0.06
   3  -4  -7   -0.03    0.03
  -3   4  -7   -0.02    0.06
   3  -4   7   -0.05    0.04
  -3   4   7    0.03    0.05
   3   4  -7   -0.03    0.06
  -3  -4  -7    0.03    0.05
   3  -4   7   -0.06    0.04
  -3   5  -7    0.33    0.09
  -3  -5   7    0.35    0.08
   3   5   7    0.36    0.07
   3  -5  -7    0.37    0.09
   3  -5   7    0.40    0.06
   3   5  -7    0.36    0.08
  -3  -5  -7    0.30    0.07
  -3   5   7    0.34    0.06
   3  -5   7    0.39    0.06
   3  -6  -7    4.43    0.21
   3   6   7    4.42    0.19
  -3  -6   7    4.51    0.21
  -3   6  -7    4.85    0.24
   3  -6   7    4.56    0.17
  -3   6   7    4.27    0.17
   3  -6   7    4.29    0.16
   3   6  -7    4.62    0.19
  -3  -6  -7    4.37    0.20
  -3  -7   7    3.27    0.19
   3   7   7    3.52    0.18
  -3   7  -7    3.22    0.22
   3  -7  -7    3.51    0.21
  -3  -7  -7    3.28    0.19
  -3   7   7    3.44    0.16
   3   7  -7    3.59    0.17
   3  -7   7    3.37    0.16
  -3   8  -7    1.94    0.18
  -3  -8   7    2.21    0.19
   3   8   7    2.53    0.18
   3  -8  -7    2.36    0.20
  -3  -8  -7    2.39    0.19
   3  -8   7    2.74    0.16
   3   8  -7    2.45    0.16
  -3   8   7    2.45    0.15
   3  -9  -7    2.27    0.19
   3   9   7    2.26    0.18
  -3  -9   7    2.33    0.20
  -3   9   7    1.95    0.15
   3   9  -7    1.94    0.16
   3  -9   7    2.06    0.17
  -3  -9  -7    1.68    0.17
   3 -10  -7    0.18    0.12
  -3 -10   7    0.12    0.11
   3  10   7    0.27    0.11
   3 -10   7    0.29    0.10
  -3  10   7    0.01    0.08
  -3 -10  -7    0.05    0.12
   3  11   7    0.05    0.10
   3 -11  -7    0.10    0.12
  -3 -11   7    0.16    0.12
   3 -11   7    0.09    0.10
  -3 -11  -7   -0.06    0.12
   4   0  -7   -0.02    0.05
  -4   0   7    0.06    0.05
   4   0   7    0.00    0.03
   4   0   7    0.00    0.03
   4   0   7    0.09    0.05
  -4  -1   7    3.80    0.16
   4   1   7    4.05    0.12
   4  -1  -7    4.07    0.17
   4   1   7    3.74    0.14
   4   1   7    3.83    0.13
  -4   1   7    3.91    0.16
  -4  -1  -7    3.88    0.10
  -4  -1  -7    3.87    0.10
   4  -1   7    4.05    0.16
   4  -1   7    3.90    0.11
   4   1  -7    4.03    0.17
  -4   2  -7    0.32    0.07
   4   2   7    0.26    0.05
  -4  -2   7    0.35    0.07
   4   2   7    0.33    0.05
   4   2   7    0.26    0.05
   4  -2  -7    0.20    0.07
   4   2  -7    0.35    0.07
   4  -2   7    0.20    0.06
   4  -2   7    0.35    0.04
   4  -2   7    0.25    0.03
  -4   2   7    0.21    0.06
  -4  -3   7   19.31    0.44
   4   3   7   19.68    0.40
  -4   3  -7   19.73    0.46
  -4   3   7   19.02    0.43
   4  -3   7   19.09    0.36
   4  -3   7   19.20    0.36
   4   3  -7   19.24    0.43
  -4  -3  -7   19.45    0.39
   4   4   7    0.23    0.06
  -4  -4   7    0.30    0.08
   4  -4  -7    0.41    0.06
  -4   4  -7    0.34    0.09
   4   4  -7    0.31    0.08
  -4   4   7    0.56    0.07
  -4  -4  -7    0.31    0.06
   4  -4   7    0.42    0.05
   4  -4   7    0.33    0.05
  -4  -5   7   10.51    0.31
   4  -5  -7   10.90    0.26
   4   5   7   10.88    0.29
  -4   5  -7   10.83    0.34
   4  -5  -7   10.88    0.31
   4  -5   7   10.67    0.25
   4  -5   7   10.98    0.25
  -4  -5  -7   10.76    0.29
   4   5  -7   11.43    0.31
  -4   5   7   11.11    0.27
   4  -6  -7    0.71    0.11
  -4  -6   7    0.60    0.10
   4   6   7    0.75    0.10
  -4   6  -7    0.79    0.13
   4   6  -7    0.56    0.09
   4  -6   7    0.73    0.07
  -4  -6  -7    0.77    0.10
  -4   6   7    0.59    0.08
  -4   7  -7    2.26    0.19
   4  -7  -7    1.93    0.17
   4   7   7    1.90    0.15
  -4  -7   7    1.96    0.17
  -4  -7  -7    1.81    0.16
   4  -7   7    2.02    0.13
  -4   7   7    2.01    0.13
   4   7  -7    1.96    0.15
  -4  -8   7    1.10    0.14
   4   8   7    1.05    0.12
   4  -8  -7    1.24    0.15
  -4   8   7    1.09    0.11
   4   8  -7    1.06    0.12
  -4  -8  -7    1.09    0.14
   4  -8   7    1.25    0.11
  -4  -9   7    0.60    0.13
   4   9   7    0.61    0.12
   4  -9  -7    0.58    0.13
   4   9  -7    0.49    0.10
   4  -9   7    0.52    0.10
  -4  -9  -7    0.66    0.13
  -4   9   7    0.49    0.09
   4 -10  -7    2.78    0.24
   4  10   7    2.95    0.22
  -4 -10   7    2.76    0.24
   4  10  -7    2.86    0.29
   4 -10   7    2.82    0.19
  -4 -10  -7    3.05    0.24
   5   0  -7    0.02    0.06
   5   0   7    0.01    0.03
   5   0   7   -0.04    0.05
   5   0   7   -0.01    0.03
  -5   0   7    0.03    0.06
   5   1   7    0.98    0.08
   5   1   7    0.84    0.07
   5  -1  -7    0.82    0.09
  -5  -1   7    0.91    0.09
   5   1   7    0.86    0.08
   5   1  -7    1.14    0.11
   5  -1   7    0.93    0.09
  -5   1   7    0.97    0.09
   5  -1   7    0.91    0.06
   5  -2  -7    8.42    0.26
  -5  -2   7    9.21    0.26
   5   2   7    8.39    0.22
   5   2   7    8.57    0.22
   5   2   7    8.81    0.23
  -5   2   7    8.62    0.25
   5  -2   7    8.64    0.27
   5   2  -7    8.40    0.26
   5  -2   7    8.52    0.17
   5  -2   7    8.41    0.18
   5   3   7    0.94    0.08
  -5  -3   7    1.14    0.11
  -5   3  -7    1.07    0.12
   5  -3   7    1.08    0.05
  -5   3   7    1.22    0.11
   5   3  -7    1.06    0.11
   5  -3   7    1.14    0.06
   5  -3   7    0.80    0.10
  -5  -4   7    0.81    0.10
  -5   4  -7    0.40    0.09
   5   4   7    0.61    0.08
   5  -4  -7    0.87    0.09
  -5   4   7    0.56    0.08
   5   4  -7    0.71    0.10
   5  -4   7    0.69    0.06
   5  -4   7    0.75    0.06
  -5  -4  -7    0.82    0.08
   5  -5  -7    0.26    0.06
  -5  -5   7    0.16    0.08
   5   5   7    0.20    0.07
  -5   5  -7    0.17    0.09
   5  -5   7    0.17    0.05
  -5  -5  -7    0.23    0.07
   5  -5   7    0.29    0.05
   5   5  -7    0.24    0.09
  -5   5   7    0.25    0.07
  -5  -6   7    3.96    0.20
   5  -6  -7    3.77    0.16
   5   6   7    3.79    0.18
  -5   6  -7    3.68    0.22
   5  -6  -7    3.67    0.20
  -5   6   7    4.02    0.16
   5  -6   7    3.90    0.14
  -5  -6  -7    3.77    0.18
   5   6  -7    3.61    0.19
   5  -7  -7   -0.08    0.08
  -5  -7   7    0.03    0.09
   5   7   7    0.04    0.07
  -5   7  -7    0.11    0.10
   5  -7   7    0.02    0.06
   5   7  -7    0.14    0.08
  -5   7   7    0.03    0.06
  -5  -7  -7    0.05    0.08
   5  -8  -7    3.97    0.23
   5   8   7    3.91    0.21
  -5  -8   7    4.03    0.23
  -5  -8  -7    4.28    0.23
  -5   8   7    3.68    0.17
   5   8  -7    3.77    0.21
   5  -8   7    4.09    0.18
   5  -9  -7    0.90    0.15
  -5  -9   7    1.00    0.15
   5   9   7    1.13    0.15
   5  -9   7    1.11    0.12
  -5  -9  -7    0.92    0.15
   5   9  -7    0.94    0.13
   5 -10  -7    0.46    0.14
   5  10   7    0.46    0.12
  -5 -10   7    0.57    0.14
   5 -10   7    0.48    0.11
  -5 -10  -7    0.57    0.14
   5  10  -7    0.53    0.12
   6   0  -7   -0.09    0.06
   6   0   7    0.03    0.03
   6   0   7   -0.05    0.03
  -6   0   7    0.02    0.06
   6   0   7   -0.06    0.06
   6   1   7   19.32    0.44
   6   1   7   19.54    0.38
   6  -1  -7   19.38    0.45
   6   1   7   19.62    0.39
  -6  -1   7   19.74    0.44
   6   1  -7   20.01    0.46
  -6   1   7   19.48    0.44
   6  -1   7   19.42    0.36
   6  -1   7   19.05    0.35
   6  -1   7   19.92    0.46
   6   2   7   19.38    0.41
   6   2   7   19.26    0.44
   6  -2  -7   19.70    0.46
   6   2   7   19.84    0.40
  -6  -2   7   20.28    0.45
   6   2  -7   20.08    0.46
  -6  -2  -7   19.59    0.35
   6  -2   7   19.64    0.47
  -6  -2  -7   20.42    0.35
   6  -2   7   19.78    0.35
  -6   2   7   19.39    0.44
   6   3   7   34.87    0.65
   6  -3  -7   33.65    0.70
  -6  -3   7   34.07    0.69
   6  -3   7   33.79    0.58
   6  -3   7   32.68    0.57
   6   3  -7   34.27    0.70
  -6   3   7   34.15    0.68
   6  -3   7   33.72    0.72
  -6  -4   7   12.85    0.35
   6   4   7   12.72    0.32
   6  -4  -7   12.64    0.32
   6   4  -7   12.66    0.35
   6  -4   7   12.21    0.24
  -6   4   7   13.05    0.33
  -6  -4  -7   12.19    0.29
   6  -4   7   12.18    0.24
   6  -4   7   12.05    0.42
   6  -5  -7    0.12    0.06
  -6  -5   7   -0.07    0.07
   6   5   7    0.03    0.07
  -6   5  -7    0.06    0.08
  -6   5   7   -0.02    0.06
   6   5  -7   -0.03    0.07
  -6  -5  -7   -0.09    0.05
   6  -5   7    0.04    0.04
  -6  -6   7    0.29    0.09
  -6   6  -7    0.31    0.11
   6  -6  -7    0.37    0.07
   6   6   7    0.30    0.09
  -6   6   7    0.37    0.08
   6   6  -7    0.19    0.09
   6  -6   7    0.32    0.05
  -6  -6  -7    0.27    0.08
   6   7   7    4.88    0.22
  -6  -7   7    4.96    0.25
   6  -7  -7    5.18    0.25
   6  -7   7    5.33    0.18
   6   7  -7    5.41    0.24
  -6  -7  -7    5.09    0.22
  -6   7   7    5.19    0.21
   6  -8  -7    0.02    0.09
   6   8   7    0.04    0.09
  -6  -8   7   -0.04    0.09
  -6   8   7    0.07    0.12
   6  -8   7   -0.02    0.06
   6   8  -7   -0.03    0.09
  -6  -8  -7   -0.09    0.09
  -6  -9   7    0.02    0.10
   6   9   7   -0.09    0.09
   6  -9  -7   -0.19    0.10
  -6  -9  -7   -0.07    0.09
   6   9  -7   -0.02    0.09
   6  -9   7   -0.01    0.07
   6 -10  -7    1.01    0.16
   6  10   7    1.01    0.15
  -6 -10   7    1.15    0.17
   6  10  -7    1.16    0.15
  -6 -10  -7    1.12    0.16
   6 -10   7    1.31    0.13
   7   0   7   -0.06    0.06
  -7   0   7   -0.01    0.06
   7   0  -7   -0.08    0.06
   7   0   7   -0.03    0.03
   7   0   7    0.04    0.03
  -7  -1   7    1.35    0.12
   7  -1  -7    1.34    0.13
   7   1   7    1.44    0.09
   7   1   7    1.37    0.12
   7   1   7    1.35    0.09
   7  -1   7    1.23    0.07
   7  -1   7    1.46    0.14
  -7   1   7    1.47    0.12
   7   1  -7    1.14    0.12
   7  -1   7    1.33    0.07
   7   2   7    1.11    0.09
   7   2   7    1.36    0.10
   7  -2  -7    1.15    0.12
  -7  -2   7    0.95    0.11
   7   2   7    1.11    0.11
  -7   2   7    1.06    0.10
   7  -2   7    1.16    0.05
   7   2  -7    0.98    0.12
   7  -2   7    1.08    0.05
   7  -2   7    1.41    0.13
   7  -3  -7    2.54    0.17
   7   3   7    2.57    0.14
  -7  -3   7    2.51    0.17
  -7   3   7    2.67    0.15
   7  -3   7    2.57    0.21
   7  -3   7    2.45    0.06
   7  -3   7    2.52    0.07
   7   3  -7    2.26    0.17
   7   4   7    0.21    0.08
   7  -4  -7    0.28    0.08
  -7  -4   7    0.21    0.09
   7   4  -7    0.31    0.10
   7  -4   7    0.29    0.04
  -7  -4  -7    0.23    0.06
   7  -4   7    0.24    0.03
  -7   4   7    0.37    0.08
   7   5   7    0.00    0.08
   7  -5  -7    0.17    0.07
  -7  -5   7    0.05    0.08
  -7   5   7    0.19    0.07
   7   5  -7    0.22    0.09
   7  -5   7    0.11    0.04
  -7  -5  -7    0.11    0.06
  -7  -6   7    0.06    0.09
   7  -6  -7    0.13    0.08
   7   6   7    0.10    0.08
   7  -6   7    0.14    0.05
  -7   6   7    0.04    0.07
   7   6  -7    0.13    0.09
  -7  -6  -7    0.18    0.07
   7   7   7    0.40    0.10
  -7  -7   7    0.38    0.11
  -7  -7  -7    0.40    0.10
   7  -7   7    0.40    0.07
   7   7  -7    0.58    0.12
   7   8   7    0.07    0.10
  -7  -8   7    0.14    0.11
   7  -8  -7    0.00    0.10
   7  -8   7    0.05    0.06
   7   8  -7   -0.03    0.09
   7  -9  -7    3.35    0.25
   7   9   7    3.44    0.23
  -7  -9   7    3.42    0.25
   7   9  -7    3.41    0.23
   7  -9   7    3.19    0.17
  -8   0   7    0.01    0.06
   8   0  -7   -0.01    0.07
   8   0   7   -0.03    0.04
   8   0   7    0.04    0.07
   8   1   7    0.27    0.06
   8   1   7    0.25    0.09
  -8  -1   7    0.21    0.08
   8  -1  -7    0.19    0.08
   8  -1   7    0.22    0.06
   8   1  -7    0.32    0.09
   8  -1   7    0.23    0.09
   8  -1   7    0.24    0.04
  -8   1   7    0.21    0.07
  -8  -2   7    0.07    0.08
   8   2   7    0.04    0.05
   8  -2  -7    0.11    0.08
   8  -2   7    0.11    0.03
   8   2  -7    0.13    0.09
  -8   2   7    0.10    0.07
   8  -2   7    0.06    0.03
   8   3   7    1.36    0.11
   8  -3  -7    1.25    0.13
  -8  -3   7    1.27    0.13
   8  -3   7    1.33    0.04
  -8   3   7    1.46    0.12
   8   3  -7    1.48    0.15
  -8  -4   7    1.54    0.14
   8  -4  -7    2.06    0.18
   8   4   7    1.93    0.14
   8  -4  -7    1.88    0.16
  -8   4   7    1.66    0.14
   8  -4   7    1.75    0.05
   8   4  -7    1.92    0.16
   8   5   7    0.93    0.11
   8  -5  -7    1.29    0.13
  -8  -5   7    1.09    0.13
   8  -5   7    1.17    0.06
  -8   5   7    1.27    0.12
   8   5  -7    1.23    0.14
   8   6   7    5.23    0.23
  -8  -6   7    5.62    0.26
   8   6  -7    5.34    0.26
   8  -6   7    5.38    0.15
   8   7   7    0.13    0.09
  -8  -7   7    0.28    0.11
   8  -7   7    0.15    0.05
   8   7  -7    0.19    0.11
  -8  -8   7    1.35    0.17
   8   8   7    1.09    0.14
   8   8  -7    1.34    0.16
   8  -8   7    1.31    0.12
   8   9   7   -0.02    0.11
  -8  -9   7    0.02    0.12
   8   9  -7    0.16    0.11
   9   0  -7    0.01    0.08
   9   0   7   -0.07    0.04
  -9   0   7    0.03    0.07
  -9  -1   7   -0.01    0.07
   9   1   7   -0.07    0.09
   9   1   7    0.02    0.05
   9  -1  -7    0.06    0.08
   9   1  -7    0.04    0.09
   9  -1   7    0.04    0.04
  -9   1   7   -0.05    0.06
   9   2   7    0.06    0.06
   9  -2  -7    0.23    0.09
  -9  -2   7    0.13    0.08
  -9   2   7    0.18    0.07
   9   2  -7    0.09    0.10
   9  -2   7    0.17    0.03
   9   3   7    0.08    0.07
   9  -3  -7    0.17    0.09
  -9  -3   7    0.09    0.08
   9   3  -7    0.09    0.09
  -9   3   7    0.00    0.07
   9   4   7    0.32    0.09
  -9  -4   7    0.44    0.10
   9  -4  -7    0.42    0.11
  -9   4   7    0.47    0.09
   9   4  -7    0.49    0.12
  -9  -5   7    0.30    0.10
   9   5   7    0.26    0.09
   9  -5  -7    0.19    0.10
   9   5  -7    0.28    0.11
  -9  -6   7    2.40    0.20
   9   6   7    2.15    0.18
   9   6  -7    2.06    0.19
  -9  -7   7    0.58    0.13
   9   7   7    0.28    0.11
   9   7  -7    0.67    0.14
   9   8   7    1.14    0.15
  -9  -8   7    0.96    0.16
   9   8  -7    0.99    0.16
  10   0   7   -0.05    0.05
  10   0  -7    0.08    0.09
 -10   0   7    0.01    0.07
  10   1   7    0.79    0.08
  10  -1  -7    0.76    0.13
 -10  -1   7    0.97    0.12
  10   1  -7    0.92    0.13
 -10   1   7    0.87    0.11
  10  -1   7    0.91    0.08
  10   2   7    3.60    0.16
 -10  -2   7    3.47    0.19
  10  -2  -7    3.39    0.21
  10   2  -7    2.95    0.21
  10  -2   7    3.47    0.10
 -10   2   7    3.44    0.18
 -10  -3   7    2.06    0.18
  10   3   7    2.38    0.15
  10  -3  -7    2.02    0.18
  10   3  -7    2.31    0.20
  10   4   7    0.58    0.10
  10  -4  -7    0.54    0.12
 -10  -4   7    0.67    0.12
  10   4  -7    0.68    0.13
  10  -5  -7    0.77    0.13
  10   5   7    0.56    0.11
 -10  -5   7    0.71    0.13
  10   5  -7    0.50    0.13
  10  -6  -7    1.95    0.19
 -10  -6   7    2.01    0.19
  10   6   7    1.41    0.15
  10   6  -7    1.87    0.19
  10   7   7    0.51    0.12
 -10  -7   7    0.57    0.14
  10   7  -7    0.36    0.13
  11   0   7    0.14    0.06
  11   0  -7    0.17    0.10
  11  -1  -7    0.35    0.11
 -11  -1   7    0.54    0.11
  11   1   7    0.43    0.08
  11   1  -7    0.57    0.12
  11  -1   7    0.32    0.06
  11  -2  -7   -0.01    0.09
  11   2   7    0.03    0.07
 -11  -2   7   -0.03    0.08
  11   2  -7   -0.05    0.10
  11   3   7    0.43    0.09
  11  -3  -7    0.23    0.11
 -11  -3   7    0.23    0.10
  11   3  -7    0.31    0.12
  11   4   7    0.30    0.09
  11  -4  -7    0.27    0.11
 -11  -4   7    0.37    0.11
  11   4  -7    0.18    0.11
 -11  -5   7    0.53    0.13
  11  -5  -7    0.55    0.13
  11   5   7    0.47    0.11
  11   5  -7    0.52    0.13
 -11  -6   7    0.30    0.13
  11  -6  -7    0.32    0.13
  11   6   7    0.32    0.11
  11   6  -7    0.48    0.14
  12   0  -7    0.10    0.10
  12   0   7    0.08    0.06
  12   1   7    0.22    0.08
  12  -1  -7    0.33    0.12
  12   1  -7    0.29    0.12
  12  -2  -7    0.83    0.14
  12   2   7    0.87    0.11
  12   2  -7    0.93    0.15
  12  -3  -7    0.27    0.11
  12   3   7    0.35    0.10
  12   3  -7    0.14    0.12
  12  -4  -7    0.16    0.12
  12   4   7    0.15    0.09
  12   4  -7    0.02    0.12
  13   0  -7    0.05    0.10
  13  -1  -7    0.22    0.12
  13   1   7    0.00    0.08
  13   1  -7    0.24    0.13
  13  -2  -7    4.05    0.26
  13   2   7    4.10    0.20
  13   2  -7    3.87    0.27
   0   0  -8    3.52    0.14
   0   0  -8    3.63    0.12
   0   0   8    3.60    0.12
   0  -1   8   -0.02    0.04
   0   1   8    0.05    0.04
   0  -1  -8   -0.01    0.03
   0   1  -8   -0.12    0.04
   0   1  -8    0.02    0.04
   0  -2   8    4.55    0.16
   0   2   8    4.49    0.15
   0   2  -8    4.56    0.15
   0   3   8   -0.02    0.05
   0  -3   8    0.04    0.05
   0   3  -8    0.02    0.04
   0  -4  -8   41.36    0.79
   0  -4   8   41.15    0.78
   0   4   8   41.76    0.77
   0   4  -8   41.17    0.75
   0   5  -8    0.07    0.05
   0  -5  -8    0.00    0.07
   0   5   8    0.00    0.05
   0  -5   8    0.13    0.06
   0   5  -8    0.00    0.07
   0   6   8    8.36    0.25
   0   6  -8    8.96    0.31
   0   6  -8    8.32    0.21
   0  -6   8    8.30    0.26
   0  -6  -8    8.05    0.27
   0   7  -8    0.12    0.05
   0   7  -8   -0.03    0.09
   0  -7   8   -0.02    0.07
   0   7   8   -0.09    0.06
   0  -7  -8   -0.03    0.08
   0  -8   8    2.38    0.18
   0  -8  -8    2.94    0.21
   0   8   8    2.80    0.17
   0   9   8    0.09    0.08
   0  -9  -8    0.05    0.10
   0  -9   8    0.11    0.09
   0 -10   8    2.96    0.23
   0 -10  -8    3.02    0.23
   0  10   8    2.86    0.20
  -1   0  -8    1.23    0.08
   1   0   8    1.13    0.08
  -1   0   8    0.92    0.08
  -1   0  -8    1.08    0.08
   1   0  -8    0.97    0.09
  -1   1  -8   21.94    0.44
   1  -1  -8   21.36    0.45
  -1   1  -8   21.01    0.41
  -1  -1   8   21.03    0.45
   1   1   8   21.90    0.42
  -1   1   8   21.47    0.42
   1  -1   8   22.03    0.41
  -1  -1  -8   21.49    0.43
   1   1  -8   21.54    0.44
  -1   2  -8    0.44    0.05
  -1   2  -8    0.59    0.08
   1   2   8    0.40    0.06
  -1  -2   8    0.38    0.07
   1  -2  -8    0.39    0.03
   1  -2   8    0.42    0.06
  -1   2   8    0.35    0.06
   1   2  -8    0.46    0.07
   1  -2   8    0.41    0.06
  -1  -3   8    7.86    0.23
   1   3   8    7.31    0.21
  -1   3  -8    7.30    0.24
  -1   3  -8    7.34    0.17
   1  -3   8    7.60    0.21
   1  -3   8    6.91    0.20
  -1   3   8    7.06    0.20
   1   3  -8    7.05    0.21
  -1   4  -8    0.12    0.04
  -1   4  -8    0.03    0.07
   1   4   8    0.03    0.05
  -1  -4   8    0.19    0.06
  -1  -4  -8    0.03    0.06
   1  -4   8    0.13    0.06
  -1   4   8    0.08    0.06
   1   4  -8    0.17    0.06
   1   5   8    2.11    0.13
  -1   5  -8    2.30    0.17
   1  -5  -8    2.42    0.15
  -1  -5   8    2.28    0.15
  -1   5  -8    2.24    0.09
  -1   5   8    2.22    0.13
   1  -5   8    2.21    0.13
   1   5  -8    2.10    0.12
  -1  -5  -8    2.11    0.14
  -1  -6   8    0.80    0.11
  -1   6  -8    0.87    0.12
  -1   6  -8    0.98    0.07
   1   6   8    0.64    0.09
   1  -6  -8    0.85    0.11
  -1  -6  -8    0.77    0.11
  -1   6   8    0.92    0.10
   1  -6   8    0.85    0.10
   1   6  -8    1.12    0.09
  -1  -7   8    2.22    0.17
  -1   7  -8    2.15    0.20
   1  -7  -8    1.76    0.16
   1   7   8    2.06    0.15
   1   7  -8    2.03    0.12
  -1  -7  -8    2.07    0.18
  -1   7   8    1.76    0.15
   1  -7   8    2.04    0.15
   1  -8  -8    0.74    0.13
  -1   8  -8    0.74    0.16
  -1  -8   8    0.85    0.12
   1   8   8    0.83    0.11
   1   8  -8    0.65    0.16
  -1   8   8    0.95    0.11
   1  -8   8    0.82    0.11
  -1  -8  -8    0.80    0.13
   1   9   8    1.54    0.14
   1  -9  -8    1.82    0.18
  -1  -9   8    1.60    0.16
  -1   9   8    1.64    0.14
   1  -9   8    1.83    0.16
  -1  -9  -8    1.90    0.18
  -1 -10   8   -0.09    0.10
   1  10   8    0.05    0.08
   1 -10  -8    0.08    0.11
  -1 -10  -8    0.00    0.11
   1 -10   8    0.07    0.10
  -1  10   8   -0.13    0.08
   2   0   8    0.07    0.04
   2   0  -8    0.05    0.05
  -2   0  -8    0.12    0.05
  -2   0   8    0.08    0.05
  -2   0  -8    0.12    0.04
  -2   1  -8   43.94    0.80
  -2   1  -8   43.54    0.74
   2  -1  -8   42.99    0.81
  -2  -1   8   43.35    0.81
   2   1   8   44.01    0.77
  -2   1   8   39.25    0.79
  -2  -1  -8   43.68    0.77
   2  -1   8   43.83    0.76
   2   1  -8   43.68    0.81
   2   2   8    1.83    0.10
   2  -2  -8    1.45    0.12
  -2   2  -8    1.80    0.13
  -2  -2   8    1.83    0.12
   2   2  -8    1.75    0.12
   2  -2   8    1.56    0.09
   2  -2   8    1.71    0.10
  -2   2   8    1.92    0.10
   2   3   8    3.95    0.15
  -2  -3   8    4.42    0.18
   2  -3  -8    4.12    0.09
  -2   3  -8    4.15    0.09
  -2   3  -8    4.40    0.19
  -2   3  -8    4.14    0.09
   2  -3   8    4.09    0.14
   2  -3   8    4.34    0.15
   2   3  -8    4.27    0.17
  -2   3   8    4.25    0.15
  -2  -4   8    6.43    0.22
   2   4   8    6.73    0.21
  -2   4  -8    6.99    0.25
   2   4  -8    6.76    0.21
   2  -4   8    6.61    0.19
  -2   4   8    6.73    0.20
   2  -4   8    6.69    0.19
  -2  -4  -8    6.64    0.21
   2   5   8    2.02    0.13
   2  -5  -8    2.06    0.15
  -2   5  -8    2.18    0.17
  -2  -5   8    2.23    0.15
   2   5  -8    2.06    0.13
   2  -5   8    2.31    0.13
   2  -5   8    2.34    0.14
  -2   5   8    2.06    0.13
  -2  -5  -8    2.25    0.15
   2   6   8    1.08    0.11
  -2  -6   8    0.98    0.12
  -2   6  -8    0.92    0.12
   2  -6  -8    0.92    0.12
   2  -6   8    0.87    0.10
  -2  -6  -8    1.03    0.11
   2   6  -8    1.13    0.10
  -2   6   8    1.15    0.11
  -2   7  -8    8.88    0.34
   2   7   8    9.84    0.29
   2  -7  -8   10.08    0.33
  -2  -7   8    9.04    0.30
   2  -7   8    9.65    0.28
   2   7  -8    9.43    0.27
  -2   7   8    9.59    0.28
  -2  -7  -8    9.46    0.31
   2   8   8    0.28    0.09
   2  -8  -8    0.38    0.12
  -2  -8   8    0.36    0.11
   2   8  -8    0.50    0.09
   2  -8   8    0.43    0.09
  -2  -8  -8    0.81    0.12
  -2   8   8    0.52    0.09
   2   9   8    3.88    0.22
  -2  -9   8    3.33    0.23
   2  -9  -8    3.87    0.24
   2  -9   8    3.88    0.21
  -2  -9  -8    3.30    0.23
  -2   9   8    3.81    0.20
  -2 -10   8    0.68    0.14
   2 -10  -8    0.80    0.14
   2  10   8    0.95    0.13
  -2 -10  -8    0.98    0.16
  -2  10   8    0.75    0.12
   2 -10   8    0.83    0.13
  -3   0   8    0.90    0.09
  -3   0  -8    0.76    0.05
  -3   0  -8    0.83    0.06
   3   0  -8    0.73    0.09
   3   0   8    0.88    0.07
   3   0   8    0.93    0.07
   3  -1  -8    9.15    0.26
   3   1   8    9.16    0.23
  -3   1  -8    9.05    0.25
  -3  -1   8    9.19    0.26
   3   1   8    9.56    0.22
   3   1   8    9.00    0.22
  -3  -1  -8    9.02    0.21
  -3   1   8    9.38    0.26
   3  -1   8    9.38    0.21
   3   1  -8    9.13    0.26
   3  -2  -8    0.17    0.07
   3   2   8    0.29    0.04
  -3   2  -8    0.25    0.07
  -3  -2   8    0.12    0.07
   3   2   8    0.12    0.05
   3  -2   8    0.20    0.04
  -3   2   8    0.09    0.06
   3  -2   8    0.29    0.05
   3   2  -8    0.26    0.07
  -3  -3   8   15.30    0.37
   3   3   8   14.62    0.28
   3   3   8   14.70    0.33
   3  -3  -8   14.69    0.30
  -3   3  -8   14.93    0.38
   3   3  -8   15.19    0.36
  -3   3   8   15.33    0.34
   3  -3   8   15.36    0.32
   3  -3   8   15.00    0.32
   3  -4  -8    1.21    0.07
   3   4   8    1.16    0.06
  -3  -4   8    1.25    0.12
  -3   4  -8    1.12    0.12
   3   4   8    1.21    0.10
   3  -4   8    1.15    0.09
   3  -4   8    1.22    0.09
  -3   4   8    1.16    0.10
   3   4  -8    1.40    0.12
  -3  -4  -8    1.59    0.12
   3   5   8   23.27    0.41
  -3  -5   8   23.87    0.53
  -3   5  -8   23.97    0.56
   3   5   8   23.64    0.50
   3  -5   8   23.93    0.48
   3  -5   8   23.13    0.47
  -3  -5  -8   23.46    0.51
  -3   5   8   24.03    0.49
   3   5  -8   24.48    0.52
   3  -6  -8    5.37    0.23
  -3  -6   8    4.44    0.22
   3   6   8    5.41    0.21
  -3   6  -8    5.30    0.25
   3  -6   8    4.83    0.18
  -3  -6  -8    5.05    0.21
   3   6  -8    5.09    0.20
  -3   6   8    5.01    0.19
  -3  -7   8    0.36    0.10
   3   7   8    0.34    0.09
  -3   7  -8    0.52    0.11
   3  -7  -8    0.35    0.10
   3   7  -8    0.38    0.08
  -3   7   8    0.46    0.08
  -3  -7  -8    0.19    0.09
   3  -7   8    0.37    0.08
   3  -8  -8    3.22    0.22
  -3  -8   8    3.57    0.21
   3   8   8    3.23    0.20
   3   8  -8    3.08    0.18
   3  -8   8    3.50    0.18
  -3   8   8    3.39    0.18
  -3  -8  -8    3.65    0.21
  -3  -9   8    2.47    0.20
   3   9   8    2.53    0.20
   3  -9  -8    2.55    0.21
  -3   9   8    2.34    0.17
   3  -9   8    2.55    0.18
  -3  -9  -8    2.26    0.20
  -3 -10   8    0.34    0.13
   3  10   8    0.59    0.12
   3 -10  -8    0.36    0.13
   3 -10   8    0.40    0.11
  -3 -10  -8    0.62    0.14
  -3  10   8    0.53    0.11
   4   0   8    8.38    0.20
   4   0   8    8.35    0.21
   4   0   8    8.44    0.23
  -4   0   8    8.29    0.25
   4   0  -8    8.47    0.26
   4   1   8   40.09    0.74
   4   1   8   39.84    0.74
   4   1   8   41.09    0.73
   4  -1  -8   40.38    0.79
  -4  -1   8   41.04    0.79
   4   1  -8   40.62    0.79
   4  -1   8   40.08    0.71
  -4   1   8   40.82    0.78
  -4  -1  -8   40.97    0.70
   4  -1   8   40.40    0.77
   4   2   8    0.32    0.05
  -4   2  -8    0.17    0.07
   4   2   8    0.30    0.06
  -4  -2   8    0.19    0.07
   4  -2  -8    0.35    0.08
   4  -2   8    0.21    0.05
  -4  -2  -8    0.31    0.05
  -4   2   8    0.08    0.06
   4   2  -8    0.23    0.08
   4  -2   8    0.22    0.04
   4   3   8   19.05    0.38
   4   3   8   19.58    0.41
  -4  -3   8   19.27    0.45
  -4   3  -8   19.40    0.46
  -4   3   8   19.50    0.44
   4   3  -8   19.58    0.45
   4  -3   8   19.27    0.38
   4  -3   8   19.34    0.38
   4   4   8   11.05    0.25
  -4  -4   8   11.84    0.32
   4   4   8   10.98    0.29
   4  -4  -8   11.14    0.26
  -4   4  -8   11.37    0.34
   4   4  -8   11.56    0.32
   4  -4   8   11.29    0.26
  -4   4   8   12.16    0.29
   4  -4   8   11.28    0.26
  -4  -4  -8   11.47    0.29
  -4   5  -8    8.42    0.30
   4  -5  -8    8.19    0.21
  -4  -5   8    8.44    0.28
   4   5   8    8.07    0.25
   4  -5   8    8.38    0.22
  -4   5   8    8.67    0.24
   4   5  -8    8.70    0.27
  -4  -5  -8    8.27    0.25
  -4   6  -8    1.44    0.15
   4   6   8    1.07    0.11
  -4  -6   8    1.25    0.13
   4  -6  -8    1.16    0.13
   4  -6   8    1.35    0.11
  -4  -6  -8    1.55    0.13
   4   6  -8    1.31    0.12
  -4   6   8    1.33    0.11
  -4   7  -8    5.16    0.28
   4   7   8    5.33    0.22
  -4  -7   8    5.42    0.24
   4  -7  -8    5.32    0.25
  -4   7   8    5.17    0.20
   4   7  -8    4.87    0.22
  -4  -7  -8    4.85    0.22
   4  -7   8    5.28    0.19
  -4  -8   8    0.69    0.13
   4   8   8    1.07    0.13
   4  -8  -8    0.98    0.14
   4   8  -8    0.88    0.12
   4  -8   8    1.07    0.11
  -4   8   8    0.98    0.11
  -4  -8  -8    0.86    0.13
   4   9   8    1.47    0.15
  -4  -9   8    1.51    0.17
   4  -9  -8    1.81    0.18
   4   9  -8    1.54    0.15
   4  -9   8    1.44    0.14
  -4   9   8    1.38    0.13
  -4  -9  -8    1.49    0.17
   4  10   8    0.19    0.11
  -4 -10   8    0.25    0.13
   4 -10  -8    0.11    0.12
   4 -10   8    0.38    0.10
  -4 -10  -8    0.41    0.14
   5   0   8    5.35    0.15
   5   0   8    5.63    0.20
   5   0  -8    5.36    0.21
   5   0   8    5.40    0.15
  -5   0   8    5.50    0.21
  -5  -1   8   21.99    0.49
   5  -1  -8   22.24    0.50
   5   1   8   21.66    0.46
   5   1   8   22.24    0.43
   5   1   8   21.78    0.44
   5  -1   8   22.17    0.49
   5  -1   8   21.94    0.41
   5  -1   8   21.38    0.41
  -5   1   8   22.33    0.49
   5   1  -8   22.15    0.50
  -5  -2   8    3.74    0.18
   5  -2  -8    3.82    0.19
   5   2   8    3.90    0.15
   5   2   8    3.72    0.14
   5  -2   8    3.73    0.11
  -5   2   8    3.61    0.17
   5  -2   8    3.90    0.19
  -5  -2  -8    3.90    0.12
   5   2  -8    4.07    0.19
   5   3   8   -0.03    0.05
  -5   3  -8    0.12    0.08
   5  -3  -8    0.03    0.07
   5   3   8    0.01    0.06
  -5  -3   8   -0.04    0.06
   5  -3   8   -0.04    0.03
   5   3  -8   -0.02    0.07
  -5   3   8    0.01    0.06
   5  -3   8   -0.01    0.03
  -5   4  -8    0.41    0.10
   5   4   8    0.65    0.08
   5  -4  -8    0.61    0.07
  -5  -4   8    0.48    0.09
   5  -4   8    0.78    0.06
   5   4  -8    0.52    0.10
  -5  -4  -8    0.58    0.08
   5  -4   8    0.64    0.06
  -5   4   8    0.73    0.10
  -5  -5   8    2.55    0.17
  -5   5  -8    2.45    0.19
   5   5   8    2.40    0.15
   5  -5  -8    2.55    0.13
   5   5  -8    2.67    0.17
  -5   5   8    2.50    0.16
   5  -5   8    2.46    0.11
  -5  -5  -8    2.48    0.14
  -5   6  -8    0.04    0.09
  -5  -6   8    0.07    0.08
   5   6   8    0.07    0.07
   5   6  -8   -0.05    0.08
  -5  -6  -8    0.06    0.07
   5  -6   8    0.05    0.05
  -5   6   8   -0.02    0.05
   5   7   8   -0.09    0.08
   5  -7  -8    0.06    0.10
  -5  -7   8   -0.13    0.08
  -5   7   8   -0.10    0.06
   5  -7   8    0.01    0.06
  -5  -7  -8   -0.04    0.08
   5   7  -8   -0.02    0.08
  -5  -8   8    0.23    0.11
   5   8   8    0.15    0.10
   5  -8  -8    0.05    0.10
  -5   8   8    0.20    0.08
   5  -8   8    0.29    0.08
  -5  -8  -8    0.53    0.11
   5   8  -8    0.19    0.09
   5   9   8    0.55    0.12
  -5  -9   8    0.41    0.13
   5  -9  -8    0.50    0.13
   5  -9   8    0.55    0.10
  -5  -9  -8    0.41    0.12
   5   9  -8    0.37    0.11
   5 -10  -8    3.46    0.25
  -5 -10   8    3.11    0.25
   5  10   8    3.17    0.22
   5 -10   8    3.13    0.20
  -5 -10  -8    3.36    0.25
   6   0  -8    3.93    0.19
   6   0   8    3.75    0.12
  -6   0   8    3.81    0.18
   6   0   8    3.68    0.12
   6   0   8    3.48    0.17
   6  -1  -8    2.42    0.17
   6   1   8    2.50    0.11
   6   1   8    2.37    0.15
   6   1   8    2.28    0.11
  -6  -1   8    2.17    0.15
   6  -1   8    2.17    0.09
   6   1  -8    2.40    0.16
   6  -1   8    2.52    0.09
   6  -1   8    2.29    0.16
  -6   1   8    2.09    0.15
   6  -2  -8    8.77    0.29
   6   2   8    8.64    0.25
   6   2   8    8.82    0.23
  -6  -2   8    8.91    0.28
  -6   2   8    8.81    0.27
   6  -2   8    8.19    0.28
   6  -2   8    8.76    0.18
  -6  -2  -8    8.76    0.17
  -6  -2  -8    8.75    0.17
   6   2  -8    8.48    0.28
   6  -3  -8    8.85    0.29
   6   3   8    8.93    0.25
  -6  -3   8    8.80    0.29
   6   3   8    8.79    0.25
   6   3  -8    9.44    0.30
   6  -3   8    8.98    0.20
   6  -3   8    8.85    0.18
  -6   3   8    9.32    0.28
   6  -3   8    9.22    0.31
   6  -4  -8    9.17    0.26
  -6  -4   8    9.29    0.30
   6   4   8    9.07    0.26
   6  -4   8    8.62    0.20
   6   4  -8    9.49    0.31
  -6   4   8    9.11    0.28
   6   5   8    7.30    0.25
  -6  -5   8    7.84    0.28
  -6   5  -8    7.40    0.30
   6  -5  -8    7.28    0.23
   6   5  -8    7.44    0.27
  -6  -5  -8    7.09    0.22
   6  -5   8    7.00    0.18
  -6   5   8    7.22    0.25
  -6  -6   8    0.24    0.10
   6   6   8    0.24    0.09
  -6   6  -8    0.19    0.11
  -6   6   8    0.21    0.08
   6   6  -8    0.16    0.09
  -6  -6  -8    0.23    0.08
   6  -6   8    0.23    0.06
   6   7   8    0.24    0.10
  -6  -7   8    0.34    0.11
  -6   7   8    0.30    0.09
  -6  -7  -8    0.39    0.10
   6  -7   8    0.29    0.07
   6   7  -8    0.15    0.09
  -6  -8   8    1.22    0.16
   6   8   8    1.38    0.15
   6  -8  -8    1.11    0.15
   6   8  -8    0.95    0.14
   6  -8   8    1.27    0.11
  -6  -8  -8    1.09    0.13
  -6   8   8    1.36    0.18
   6   9   8   -0.04    0.10
   6  -9  -8   -0.03    0.11
  -6  -9   8    0.10    0.11
  -6  -9  -8    0.18    0.14
   6  -9   8    0.00    0.08
   6   9  -8   -0.05    0.09
   7   0   8    2.85    0.17
   7   0   8    2.77    0.11
   7   0   8    2.71    0.13
  -7   0   8    2.42    0.15
   7   0  -8    2.82    0.18
   7   1   8    3.14    0.13
   7  -1  -8    2.96    0.18
  -7  -1   8    3.00    0.17
   7   1   8    3.15    0.17
   7   1  -8    3.17    0.19
   7  -1   8    3.07    0.10
   7  -1   8    3.20    0.19
  -7   1   8    3.32    0.17
   7  -1   8    3.56    0.12
   7   2   8    1.82    0.15
  -7  -2   8    1.97    0.16
   7  -2  -8    1.74    0.15
   7   2   8    1.84    0.12
   7  -2   8    1.93    0.09
  -7   2   8    1.94    0.14
   7   2  -8    1.81    0.15
   7  -2   8    1.77    0.07
   7  -2   8    1.88    0.16
   7  -3  -8   12.08    0.36
   7   3   8   12.32    0.33
  -7  -3   8   12.33    0.35
   7   3   8   12.09    0.30
   7  -3   8   11.69    0.23
  -7   3   8   12.35    0.33
   7   3  -8   12.29    0.36
   7  -4  -8    0.73    0.10
   7   4   8    0.56    0.09
   7  -4  -8    0.58    0.12
  -7  -4   8    0.56    0.11
   7  -4   8    0.55    0.05
   7   4  -8    0.66    0.12
  -7   4   8    0.47    0.09
  -7  -5   8   25.48    0.59
   7  -5  -8   24.31    0.56
   7   5   8   25.49    0.55
   7   5  -8   24.20    0.58
  -7   5   8   25.38    0.56
   7  -5   8   24.57    0.46
  -7  -6   8    0.05    0.09
   7   6   8    0.03    0.08
  -7   6   8    0.05    0.08
   7  -6   8    0.06    0.05
   7   6  -8    0.03    0.09
  -7  -7   8    2.21    0.19
   7   7   8    2.31    0.19
   7   7  -8    2.37    0.20
  -7   7   8    2.33    0.25
   7  -7   8    2.39    0.13
   7   8   8   -0.02    0.09
  -7  -8   8    0.01    0.11
   7  -8   8   -0.01    0.06
   7   8  -8    0.10    0.10
  -7  -9   8    1.27    0.17
   7   9   8    1.26    0.16
   7  -9   8    1.47    0.13
   7   9  -8    1.20    0.16
   8   0   8   10.33    0.24
   8   0  -8   10.23    0.33
   8   0   8   10.59    0.33
  -8   0   8   10.48    0.31
   8   1   8   15.07    0.40
   8   1   8   14.38    0.32
   8  -1  -8   14.47    0.41
  -8  -1   8   14.62    0.39
   8  -1   8   14.77    0.48
   8  -1   8   14.72    0.29
  -8   1   8   14.77    0.38
   8   1  -8   15.00    0.41
  -8  -2   8    3.12    0.18
   8  -2  -8    3.20    0.20
   8   2   8    3.01    0.18
   8   2   8    3.12    0.15
   8  -2   8    3.13    0.09
  -8   2   8    3.30    0.17
   8   2  -8    3.17    0.21
  -8  -3   8    0.00    0.08
   8   3   8    0.06    0.07
   8   3   8    0.19    0.07
   8  -3  -8    0.23    0.10
  -8   3   8   -0.09    0.06
   8  -3   8    0.09    0.02
   8   3  -8    0.13    0.09
   8  -4  -8   -0.04    0.07
   8  -4  -8   -0.04    0.09
   8   4   8    0.01    0.07
  -8  -4   8    0.11    0.08
  -8   4   8    0.06    0.07
   8   4  -8   -0.01    0.09
   8  -4   8   -0.02    0.03
  -8  -5   8    3.27    0.21
   8   5   8    3.30    0.19
  -8   5   8    3.85    0.19
   8   5  -8    3.28    0.21
   8  -5   8    3.40    0.11
  -8  -6   8    0.00    0.09
   8   6   8   -0.02    0.08
   8   6  -8   -0.03    0.10
   8   7   8    0.02    0.09
  -8  -7   8   -0.08    0.09
   8   7  -8    0.08    0.10
  -8  -8   8    0.23    0.12
   8   8   8    0.13    0.11
   8   8  -8    0.36    0.12
   9   0  -8    0.08    0.09
   9   0   8    0.07    0.05
  -9   0   8    0.09    0.07
  -9  -1   8    3.27    0.19
   9  -1  -8    3.77    0.22
   9   1   8    3.62    0.14
   9  -1   8    3.49    0.11
   9   1  -8    3.75    0.22
  -9   1   8    3.67    0.19
   9   2   8    0.05    0.06
  -9  -2   8    0.08    0.08
   9   2   8    0.04    0.10
   9  -2  -8    0.15    0.09
  -9   2   8   -0.08    0.07
   9  -2   8    0.06    0.03
   9   2  -8    0.10    0.10
   9   3   8    4.51    0.19
   9  -3  -8    4.52    0.24
   9   3   8    4.48    0.23
  -9  -3   8    4.59    0.23
  -9   3   8    4.25    0.20
   9   3  -8    4.45    0.24
   9  -4  -8    0.06    0.09
  -9  -4   8    0.22    0.10
   9   4   8    0.07    0.08
   9   4  -8    0.02    0.09
  -9   4   8    0.03    0.07
   9  -5  -8    1.44    0.16
  -9  -5   8    1.52    0.16
   9   5   8    1.33    0.13
   9   5  -8    0.99    0.14
  -9  -6   8    0.39    0.12
   9   6   8    0.15    0.10
   9   6  -8    0.45    0.13
   9   7   8    0.00    0.10
  -9  -7   8    0.06    0.12
   9   7  -8   -0.07    0.11
 -10   0   8    0.12    0.09
  10   0   8    0.21    0.06
  10   0  -8    0.01    0.09
  10  -1  -8    9.14    0.33
 -10  -1   8    9.38    0.31
  10   1   8    8.89    0.24
  10  -1   8    9.27    0.21
 -10   1   8    9.16    0.29
  10   1  -8    8.90    0.33
  10   2   8    0.15    0.07
 -10  -2   8    0.07    0.09
  10  -2  -8    0.07    0.10
 -10   2   8    0.02    0.08
  10   2  -8    0.12    0.10
  10   3   8    6.45    0.23
 -10  -3   8    6.35    0.27
  10  -3  -8    5.68    0.28
  10   3  -8    6.26    0.28
 -10  -4   8    0.75    0.13
  10   4   8    0.93    0.11
  10  -4  -8    0.54    0.13
  10   4  -8    0.72    0.14
  10  -5  -8    2.05    0.19
  10   5   8    2.32    0.18
 -10  -5   8    2.20    0.19
  10   5  -8    2.29    0.21
 -10  -6   8   -0.15    0.10
  10   6   8    0.07    0.09
  10  -6  -8    0.02    0.11
  10   6  -8    0.01    0.11
  11   0   8    9.36    0.24
  11   0  -8    9.52    0.36
  11  -1  -8    7.41    0.32
  11   1   8    7.71    0.23
 -11  -1   8    8.04    0.29
  11  -1   8    7.88    0.22
  11   1  -8    7.69    0.32
  11  -2  -8    0.45    0.12
  11   2   8    0.28    0.08
 -11  -2   8    0.49    0.11
  11   2  -8    0.38    0.12
  11  -3  -8    0.34    0.12
  11   3   8    0.28    0.09
 -11  -3   8    0.26    0.10
  11   3  -8    0.36    0.13
 -11  -4   8    6.89    0.30
  11   4   8    6.94    0.26
  11  -4  -8    6.58    0.31
  11   4  -8    6.88    0.32
 -11  -5   8    3.33    0.24
  11   5   8    3.17    0.21
  11  -5  -8    2.96    0.25
  11   5  -8    3.00    0.25
  12   0   8    4.06    0.16
  12   0  -8    3.45    0.25
  12   1   8    1.91    0.14
  12  -1  -8    2.29    0.21
  12   1  -8    1.95    0.20
  12  -2  -8    2.85    0.24
  12   2   8    2.84    0.17
  12   2  -8    2.48    0.22
  12  -3  -8    6.60    0.32
  12   3   8    6.20    0.25
  12   3  -8    5.99    0.32
  12  -4  -8    0.75    0.15
   0   0  -9   -0.03    0.05
   0   0   9    0.06    0.04
   0   0  -9   -0.01    0.04
   0  -1  -9    0.02    0.03
   0   1   9    0.12    0.05
   0  -1   9    0.00    0.04
   0  -1  -9    0.06    0.05
   0   1  -9   -0.05    0.04
   0   1  -9    0.05    0.05
   0   2  -9    1.36    0.10
   0  -2  -9    1.36    0.12
   0   2   9    1.30    0.10
   0   2  -9    1.36    0.12
   0  -2   9    1.39    0.11
   0   3  -9   -0.12    0.06
   0   3   9    0.04    0.05
   0  -3   9   -0.05    0.05
   0   3  -9    0.02    0.05
   0   4  -9    8.46    0.22
   0   4   9    8.32    0.24
   0  -4   9    8.34    0.25
   0   4  -9    8.12    0.28
   0  -5  -9    0.05    0.08
   0  -5   9   -0.08    0.06
   0   5  -9    0.07    0.05
   0   5  -9    0.06    0.08
   0   5   9    0.00    0.06
   0  -6  -9    6.36    0.25
   0  -6   9    6.73    0.24
   0   6  -9    6.17    0.27
   0   6   9    6.49    0.23
   0   6  -9    6.47    0.18
   0  -7   9   -0.01    0.08
   0   7  -9   -0.01    0.09
   0  -7  -9   -0.05    0.08
   0   7   9    0.01    0.07
   0   8   9   -0.05    0.07
   0  -8   9    0.06    0.08
   0  -8  -9    0.07    0.10
   0  -9   9   -0.06    0.09
   0  -9  -9   -0.06    0.10
   0   9   9    0.00    0.08
   0  10   9    0.90    0.13
   0 -10  -9    0.98    0.16
   0 -10   9    0.80    0.14
  -1   0  -9   -0.02    0.04
   1   0  -9    0.04    0.05
  -1   0  -9    0.00    0.04
   1   0   9    0.06    0.04
  -1   0   9   -0.01    0.05
   1   1   9    8.35    0.22
   1  -1  -9    7.99    0.24
  -1   1  -9    8.63    0.23
  -1   1  -9    8.53    0.21
  -1  -1   9    8.28    0.24
  -1   1   9    8.73    0.22
   1   1  -9    8.19    0.23
   1  -1   9    9.30    0.22
  -1  -1  -9    8.17    0.23
  -1   2  -9    0.76    0.09
   1  -2  -9    0.60    0.09
  -1   2  -9    0.85    0.07
  -1  -2   9    0.77    0.09
   1   2   9    0.81    0.08
   1   2  -9    0.92    0.09
  -1   2   9    0.87    0.08
  -1  -2  -9    0.68    0.08
   1  -2   9    0.68    0.08
  -1  -3   9   16.53    0.39
   1   3   9   16.26    0.37
  -1   3  -9   16.55    0.41
  -1   3  -9   16.43    0.33
  -1   3   9   16.38    0.37
   1   3  -9   16.48    0.37
   1  -3   9   16.18    0.37
  -1  -4   9    0.00    0.06
   1   4   9    0.00    0.06
  -1   4  -9    0.05    0.07
  -1   4  -9    0.02    0.04
   1  -4   9   -0.04    0.06
  -1   4   9   -0.05    0.06
   1   4  -9   -0.02    0.05
   1   5   9    1.80    0.14
  -1   5  -9    1.87    0.09
  -1  -5   9    1.86    0.14
  -1   5  -9    1.95    0.16
  -1  -5  -9    1.87    0.15
   1  -5   9    2.11    0.14
  -1   5   9    2.04    0.13
   1   5  -9    2.12    0.12
   1   6   9    2.03    0.15
  -1  -6   9    2.21    0.17
  -1   6  -9    2.22    0.18
   1  -6  -9    2.12    0.17
  -1   6   9    2.27    0.15
   1  -6   9    2.15    0.15
  -1  -6  -9    2.13    0.17
   1   6  -9    2.53    0.13
  -1  -7   9    0.49    0.10
   1   7   9    0.33    0.09
   1  -7  -9    0.51    0.11
  -1   7  -9    0.29    0.11
   1  -7   9    0.32    0.09
  -1  -7  -9    0.54    0.11
  -1   7   9    0.41    0.09
   1   7  -9    0.39    0.08
   1  -8  -9    1.16    0.15
  -1  -8   9    1.03    0.13
   1   8   9    1.40    0.14
  -1   8   9    1.38    0.14
   1  -8   9    1.13    0.13
  -1  -8  -9    1.01    0.14
   1   9   9    2.46    0.19
  -1  -9   9    2.29    0.20
   1  -9  -9    2.42    0.21
   1  -9   9    2.51    0.20
  -1  -9  -9    2.50    0.21
  -1   9   9    2.40    0.19
   1 -10  -9    0.11    0.12
   1  10   9    0.09    0.09
  -1 -10   9   -0.02    0.10
  -1 -10  -9    0.13    0.12
   1 -10   9    0.10    0.10
  -1  10   9    0.29    0.10
  -2   0  -9    0.02    0.04
   2   0  -9    0.01    0.06
  -2   0  -9   -0.05    0.04
   2   0   9   -0.04    0.04
  -2   0   9    0.04    0.05
  -2   1  -9   30.82    0.55
  -2  -1   9   30.50    0.61
   2  -1  -9   30.22    0.62
  -2   1  -9   30.60    0.60
   2   1   9   29.98    0.57
  -2  -1  -9   30.87    0.58
   2  -1   9   30.23    0.56
   2   1  -9   31.15    0.61
  -2   1   9   28.93    0.61
   2  -2  -9    0.63    0.09
  -2   2  -9    0.71    0.06
  -2  -2   9    0.68    0.09
   2   2   9    0.65    0.08
  -2   2  -9    0.56    0.08
  -2  -2  -9    0.61    0.08
   2  -2   9    0.69    0.08
  -2   2   9    0.63    0.07
   2  -2   9    0.78    0.08
   2   2  -9    0.79    0.10
   2   3   9   53.27    0.97
  -2   3  -9   52.44    0.88
  -2  -3   9   52.73    0.99
  -2   3  -9   54.21    1.01
  -2   3  -9   52.71    0.89
   2  -3   9   53.29    0.96
  -2   3   9   53.74    0.97
   2   3  -9   53.64    0.98
   2  -3   9   53.34    0.96
  -2   4  -9    0.28    0.08
   2   4   9    0.14    0.06
  -2  -4   9    0.29    0.08
  -2   4   9    0.21    0.06
   2  -4   9    0.15    0.06
   2   4  -9    0.20    0.07
   2  -4   9    0.25    0.08
   2   5   9    0.05    0.06
  -2  -5   9    0.09    0.08
  -2   5  -9    0.04    0.08
   2   5  -9    0.00    0.06
   2  -5   9    0.04    0.06
  -2   5   9   -0.01    0.06
  -2  -5  -9   -0.11    0.07
   2   6   9    1.79    0.14
  -2   6  -9    1.75    0.16
   2  -6  -9    1.63    0.15
  -2  -6   9    2.02    0.17
   2  -6   9    1.73    0.14
   2   6  -9    1.51    0.13
  -2   6   9    1.77    0.14
  -2  -6  -9    1.84    0.15
  -2   7  -9   10.02    0.37
   2  -7  -9   10.20    0.34
   2   7   9   10.37    0.31
  -2  -7   9    9.83    0.32
  -2  -7  -9   10.20    0.32
  -2   7   9   10.26    0.30
   2   7  -9   10.14    0.29
   2  -7   9   10.11    0.30
   2   8   9    1.00    0.13
  -2  -8   9    0.79    0.13
   2  -8  -9    1.26    0.15
  -2  -8  -9    1.20    0.15
  -2   8   9    0.88    0.12
   2  -8   9    1.01    0.12
   2  -9  -9    0.03    0.11
   2   9   9    0.15    0.09
  -2  -9   9    0.25    0.11
  -2  -9  -9    0.08    0.11
   2  -9   9    0.14    0.10
  -2   9   9    0.13    0.09
   2  10   9    0.02    0.09
  -2 -10   9    0.23    0.12
   2 -10  -9    0.06    0.12
  -2 -10  -9    0.07    0.12
  -2  10   9   -0.04    0.09
   2 -10   9    0.07    0.10
   3   0   9   -0.03    0.04
   3   0  -9    0.01    0.06
  -3   0   9   -0.04    0.05
   3   0   9    0.02    0.04
  -3   0  -9   -0.02    0.03
   3  -1  -9    2.02    0.14
   3   1   9    1.72    0.10
  -3   1  -9    1.72    0.13
  -3  -1   9    2.03    0.13
  -3   1  -9    1.77    0.04
  -3   1  -9    1.69    0.05
  -3  -1  -9    1.79    0.09
   3   1  -9    2.01    0.14
  -3   1   9    2.00    0.13
   3  -1   9    1.71    0.09
  -3  -2   9    1.73    0.14
   3  -2  -9    1.93    0.15
  -3   2  -9    1.80    0.14
   3   2   9    1.81    0.11
  -3   2   9    1.73    0.14
   3  -2   9    1.82    0.11
   3  -2   9    2.06    0.09
   3   2  -9    1.86    0.14
  -3  -2  -9    1.89    0.11
  -3  -3   9    4.77    0.20
   3   3   9    4.32    0.17
  -3   3  -9    4.05    0.20
   3  -3  -9    4.34    0.12
   3  -3   9    4.64    0.16
   3   3  -9    4.83    0.20
  -3   3   9    4.87    0.17
   3  -3   9    4.40    0.15
  -3  -4   9    7.49    0.25
   3   4   9    7.47    0.23
   3  -4  -9    7.35    0.15
  -3   4  -9    7.42    0.27
  -3   4   9    7.72    0.22
   3  -4   9    7.66    0.21
   3  -4   9    6.99    0.21
   3   4  -9    7.50    0.25
   3   5   9    0.33    0.08
  -3   5  -9    0.45    0.10
  -3  -5   9    0.35    0.09
  -3  -5  -9    0.40    0.09
  -3   5   9    0.37    0.08
   3  -5   9    0.40    0.07
   3   5  -9    0.37    0.09
  -3  -6   9    7.88    0.28
  -3   6  -9    7.82    0.31
   3   6   9    7.64    0.26
   3  -6   9    7.44    0.24
   3   6  -9    7.69    0.25
  -3  -6  -9    7.96    0.27
  -3   6   9    8.11    0.25
  -3   7  -9   -0.04    0.09
  -3  -7   9    0.09    0.09
   3   7   9    0.02    0.08
   3  -7  -9    0.03    0.09
   3   7  -9    0.02    0.07
  -3  -7  -9   -0.02    0.08
  -3   7   9   -0.01    0.07
   3  -7   9    0.06    0.07
   3  -8  -9    2.11    0.19
  -3  -8   9    2.51    0.21
   3   8   9    1.89    0.16
   3   8  -9    2.34    0.16
  -3   8   9    2.05    0.16
  -3  -8  -9    2.26    0.19
   3  -8   9    2.37    0.17
   3   9   9    0.21    0.10
  -3  -9   9    0.17    0.11
   3  -9  -9    0.25    0.12
  -3   9   9    0.07    0.08
  -3  -9  -9    0.07    0.11
   3  -9   9    0.25    0.10
   3  10   9    0.52    0.12
   3 -10  -9    0.59    0.15
  -3 -10   9    0.70    0.14
  -3  10   9    0.45    0.11
  -3 -10  -9    0.36    0.13
   3 -10   9    0.68    0.12
   4   0   9    0.00    0.04
  -4   0   9    0.09    0.07
   4   0  -9   -0.08    0.07
   4   0   9   -0.01    0.04
   4   1   9    0.07    0.05
   4   1   9    0.04    0.05
   4  -1  -9    0.05    0.07
  -4  -1   9    0.07    0.07
  -4   1   9    0.09    0.07
  -4  -1  -9    0.09    0.04
   4   1  -9    0.12    0.07
   4  -1   9    0.11    0.04
   4  -2  -9    3.70    0.19
   4   2   9    3.74    0.13
  -4   2  -9    3.30    0.18
   4   2   9    3.79    0.15
  -4  -2   9    3.47    0.18
   4   2  -9    3.75    0.18
  -4  -2  -9    3.47    0.13
   4  -2   9    3.66    0.12
  -4   2   9    3.45    0.17
  -4   3  -9    0.29    0.09
   4   3   9    0.29    0.07
  -4  -3   9    0.17    0.08
   4  -3  -9    0.36    0.09
   4   3   9    0.35    0.05
   4   3  -9    0.35    0.09
  -4   3   9    0.21    0.08
   4  -3   9    0.38    0.06
   4  -3   9    0.38    0.06
   4   4   9   -0.01    0.06
  -4   4  -9   -0.13    0.06
   4   4   9    0.01    0.03
  -4  -4   9   -0.05    0.07
   4  -4  -9    0.02    0.04
   4  -4   9   -0.01    0.05
  -4   4   9   -0.07    0.06
   4   4  -9    0.04    0.08
  -4   5  -9    0.49    0.11
   4  -5  -9    0.52    0.06
   4   5   9    0.29    0.08
  -4  -5   9    0.54    0.10
   4   5   9    0.43    0.04
  -4   5   9    0.29    0.07
   4  -5   9    0.50    0.07
  -4  -5  -9    0.41    0.08
   4   5  -9    0.37    0.09
   4   6   9    2.97    0.17
  -4  -6   9    2.68    0.19
  -4   6  -9    3.13    0.23
  -4  -6  -9    3.36    0.18
  -4   6   9    3.12    0.16
   4   6  -9    2.83    0.18
   4  -6   9    3.02    0.15
   4   7   9    0.99    0.12
  -4  -7   9    0.86    0.13
   4  -7   9    0.86    0.10
   4   7  -9    1.02    0.12
  -4  -7  -9    0.87    0.12
  -4   7   9    0.89    0.11
   4  -8  -9   -0.04    0.10
  -4  -8   9    0.11    0.10
   4   8   9    0.06    0.09
   4   8  -9   -0.03    0.08
  -4  -8  -9    0.10    0.09
  -4   8   9    0.09    0.08
   4  -8   9    0.01    0.07
  -4  -9   9    1.02    0.16
   4   9   9    0.94    0.14
   4  -9  -9    0.81    0.15
  -4  -9  -9    0.85    0.14
   4  -9   9    0.82    0.12
  -4   9   9    0.80    0.11
   5   0   9    0.02    0.04
  -5   0   9    0.04    0.07
   5   0   9   -0.02    0.04
   5   0   9    0.01    0.06
   5   0  -9    0.00    0.08
   5   1   9    2.61    0.12
   5   1   9    2.74    0.12
   5   1   9    2.85    0.14
   5  -1  -9    2.23    0.17
  -5  -1   9    2.60    0.16
   5  -1   9    2.58    0.11
   5  -1   9    2.74    0.10
   5  -1   9    2.63    0.16
   5   1  -9    2.82    0.17
  -5   1   9    2.56    0.16
   5   2   9    2.60    0.13
  -5  -2   9    2.94    0.17
   5  -2  -9    2.79    0.18
   5   2   9    2.85    0.13
   5   2  -9    3.02    0.18
   5  -2   9    2.77    0.10
  -5   2   9    2.86    0.16
  -5  -2  -9    2.70    0.10
   5   3   9    7.53    0.22
  -5   3  -9    7.40    0.28
  -5  -3   9    7.66    0.26
   5  -3  -9    7.52    0.27
   5   3   9    7.44    0.20
  -5   3   9    7.24    0.26
   5  -3   9    7.38    0.19
   5  -3   9    7.10    0.24
   5   3  -9    7.24    0.26
  -5  -4   9    2.60    0.18
  -5   4  -9    2.43    0.19
   5   4   9    2.48    0.15
   5  -4  -9    2.34    0.12
   5   4   9    2.55    0.12
   5   4  -9    2.98    0.18
   5  -4   9    2.59    0.11
  -5   4   9    2.50    0.17
  -5   5  -9    1.87    0.18
  -5  -5   9    2.18    0.18
   5   5   9    1.90    0.15
  -5   5   9    1.98    0.16
  -5  -5  -9    1.91    0.14
   5  -5   9    2.05    0.11
   5   5  -9    1.87    0.17
   5   6   9    1.21    0.13
  -5   6  -9    1.28    0.16
  -5  -6   9    1.10    0.14
   5  -6   9    1.23    0.10
   5   6  -9    1.03    0.13
  -5   6   9    1.22    0.13
  -5  -6  -9    1.15    0.12
  -5  -7   9    0.50    0.12
   5   7   9    0.39    0.10
  -5  -7  -9    0.34    0.10
   5  -7   9    0.48    0.08
  -5   7   9    0.37    0.09
   5   7  -9    0.52    0.11
  -5  -8   9    1.13    0.15
   5   8   9    1.07    0.14
  -5   8   9    1.05    0.12
  -5  -8  -9    0.86    0.13
   5   8  -9    1.13    0.14
   5  -8   9    1.19    0.12
  -5  -9   9    0.47    0.14
   5   9   9    0.75    0.13
   5  -9  -9    0.57    0.15
  -5  -9  -9    0.59    0.13
   5  -9   9    0.67    0.11
  -5   9   9    0.26    0.16
   5   9  -9    0.91    0.14
   6   0  -9   -0.07    0.07
   6   0   9   -0.06    0.06
   6   0   9   -0.07    0.06
  -6   0   9   -0.05    0.07
   6   0   9   -0.03    0.04
   6  -1  -9    2.13    0.16
  -6  -1   9    2.18    0.16
   6   1   9    2.24    0.14
   6   1   9    2.19    0.11
   6  -1   9    2.07    0.09
  -6   1   9    2.28    0.16
   6  -1   9    2.19    0.16
   6   1  -9    2.15    0.17
   6   2   9    5.06    0.17
   6   2   9    5.09    0.19
  -6  -2   9    4.83    0.22
   6  -2  -9    5.05    0.23
   6   2  -9    5.40    0.23
   6  -2   9    5.01    0.13
  -6   2   9    4.96    0.21
   6  -2   9    5.48    0.23
   6   3   9    2.64    0.14
  -6  -3   9    2.55    0.17
   6  -3  -9    2.50    0.19
   6   3   9    2.51    0.14
   6  -3   9    2.83    0.23
   6  -3   9    2.61    0.09
   6   3  -9    2.83    0.18
  -6   3   9    2.62    0.17
  -6  -4   9    0.11    0.09
   6   4   9    0.29    0.07
   6  -4  -9    0.17    0.09
   6  -4  -9    0.15    0.07
   6   4   9    0.15    0.07
   6  -4   9    0.21    0.05
  -6   4   9    0.22    0.08
   6   4  -9    0.34    0.10
  -6  -5   9    1.26    0.15
  -6   5  -9    1.04    0.14
   6   5   9    1.17    0.12
   6   5  -9    1.33    0.14
  -6   5   9    1.07    0.12
   6  -5   9    1.08    0.09
  -6  -6   9    5.54    0.26
   6   6   9    4.85    0.22
   6   6  -9    4.99    0.24
  -6   6   9    4.68    0.22
   6  -6   9    4.91    0.17
  -6  -7   9    3.74    0.24
   6   7   9    3.89    0.22
   6  -7   9    3.58    0.16
   6   7  -9    2.92    0.21
  -6   7   9    3.31    0.20
   6   8   9    4.15    0.24
  -6  -8   9    4.35    0.26
  -6   8   9    4.13    0.26
   6  -8   9    4.32    0.19
   6   8  -9    3.78    0.23
   6   9   9    0.04    0.10
  -6  -9   9   -0.11    0.11
   6  -9   9    0.12    0.08
   6   9  -9    0.16    0.10
   7   0   9   -0.01    0.07
  -7   0   9   -0.11    0.07
   7   0  -9   -0.15    0.07
   7   0   9    0.01    0.04
  -7  -1   9    0.05    0.08
   7   1   9    0.01    0.07
   7   1   9    0.02    0.05
   7  -1  -9   -0.02    0.08
   7  -1   9    0.02    0.04
  -7   1   9    0.01    0.07
   7  -1   9   -0.02    0.07
   7   1  -9   -0.06    0.08
  -7  -2   9    0.27    0.09
   7   2   9    0.42    0.08
   7  -2  -9    0.30    0.10
   7   2   9    0.41    0.07
   7  -2   9    0.38    0.12
  -7   2   9    0.35    0.09
   7   2  -9    0.42    0.11
   7  -2   9    0.40    0.05
  -7  -3   9   -0.02    0.08
   7   3   9    0.13    0.07
   7  -3  -9   -0.04    0.08
   7   3   9    0.08    0.07
  -7   3   9   -0.02    0.07
   7  -3   9   -0.06    0.03
   7   3  -9    0.02    0.09
   7  -4  -9    0.17    0.09
  -7  -4   9   -0.05    0.08
   7   4   9    0.11    0.07
   7  -4  -9   -0.03    0.10
   7  -4   9   -0.04    0.04
   7   4  -9   -0.04    0.09
  -7   4   9   -0.04    0.07
   7   5   9    0.85    0.11
  -7  -5   9    1.07    0.14
   7  -5   9    1.12    0.08
   7   5  -9    1.05    0.14
  -7   5   9    1.31    0.14
  -7  -6   9    0.73    0.13
   7   6   9    0.66    0.11
   7  -6   9    0.79    0.08
  -7   6   9    0.64    0.11
   7   6  -9    0.87    0.14
   7   7   9    4.03    0.23
  -7  -7   9    3.72    0.24
   7  -7   9    4.39    0.16
   7   7  -9    4.05    0.24
  -7  -8   9   -0.01    0.11
   7   8   9    0.05    0.10
   7   8  -9    0.16    0.11
   7  -8   9    0.08    0.07
   8   0   9    0.02    0.05
   8   0  -9   -0.18    0.08
   8   0   9    0.03    0.08
  -8   0   9   -0.09    0.07
   8   1   9    0.09    0.08
   8  -1  -9    0.21    0.10
   8   1   9    0.10    0.05
  -8  -1   9    0.10    0.08
   8   1  -9    0.11    0.09
  -8   1   9    0.04    0.08
   8  -1   9    0.15    0.04
  -8  -2   9    1.81    0.16
   8  -2  -9    1.53    0.16
   8   2   9    1.67    0.12
   8   2   9    1.78    0.14
   8   2  -9    1.54    0.15
   8  -2   9    1.66    0.08
  -8   2   9    1.77    0.15
   8   3   9    0.44    0.08
   8   3   9    0.68    0.10
   8  -3  -9    0.40    0.11
  -8  -3   9    0.53    0.11
   8   3  -9    0.64    0.12
  -8   3   9    0.30    0.09
   8  -3   9    0.39    0.04
   8   4   9    0.36    0.09
   8  -4  -9    0.37    0.11
  -8  -4   9    0.36    0.11
  -8   4   9    0.34    0.09
   8   4  -9    0.40    0.11
   8  -4   9    0.42    0.05
  -8  -5   9    0.09    0.09
   8   5   9    0.00    0.08
   8  -5  -9   -0.08    0.09
   8   5  -9   -0.08    0.09
  -8   5   9    0.04    0.08
   8   6   9    0.01    0.08
  -8  -6   9    0.00    0.09
   8   6  -9    0.11    0.10
  -8  -7   9    0.61    0.14
   8   7   9    0.64    0.12
   8   7  -9    0.97    0.16
  -8  -8   9    0.20    0.13
   8   8   9    0.42    0.12
   8   8  -9    0.59    0.14
   9   0  -9    0.02    0.09
  -9   0   9   -0.05    0.07
   9   0   9    0.02    0.05
  -9  -1   9    0.04    0.08
   9   1   9   -0.01    0.05
   9  -1  -9    0.11    0.10
   9   1  -9    0.01    0.09
   9  -1   9    0.07    0.04
  -9   1   9    0.04    0.08
   9   2   9    2.06    0.14
   9  -2  -9    1.78    0.17
  -9  -2   9    1.91    0.16
   9  -2   9    2.01    0.08
  -9   2   9    2.05    0.17
   9   2  -9    2.28    0.19
   9  -3  -9   -0.07    0.09
  -9  -3   9    0.06    0.09
   9   3   9    0.01    0.07
   9   3  -9   -0.03    0.10
  -9   3   9    0.03    0.08
   9   4   9    0.13    0.08
   9  -4  -9    0.11    0.11
  -9  -4   9   -0.04    0.08
  -9   4   9   -0.01    0.07
   9   4  -9   -0.06    0.10
   9   5   9    1.41    0.14
  -9  -5   9    1.46    0.16
   9  -5  -9    1.36    0.17
   9   5  -9    1.40    0.17
   9  -6  -9    3.26    0.25
   9   6   9    3.73    0.22
  -9  -6   9    3.63    0.24
   9   6  -9    3.55    0.25
  -9  -7   9    2.30    0.21
   9   7   9    2.10    0.18
   9   7  -9    2.17    0.21
 -10   0   9   -0.08    0.07
  10   0   9    0.01    0.05
  10   0  -9   -0.12    0.09
  10   1   9    1.07    0.10
  10  -1  -9    1.01    0.15
 -10  -1   9    0.92    0.13
  10   1  -9    0.93    0.15
  10  -1   9    0.94    0.08
 -10   1   9    1.10    0.13
 -10  -2   9    3.94    0.22
  10   2   9    4.03    0.18
  10  -2  -9    3.60    0.24
 -10   2   9    3.53    0.20
  10   2  -9    4.12    0.26
  10  -3  -9    1.22    0.16
 -10  -3   9    1.30    0.15
  10   3   9    1.35    0.13
  10   3  -9    1.03    0.15
  10  -4  -9    1.49    0.17
 -10  -4   9    1.63    0.17
  10   4   9    1.68    0.15
  10   4  -9    1.60    0.18
 -10  -5   9    0.40    0.12
  10   5   9    0.61    0.12
  10  -5  -9    0.54    0.14
  10   5  -9    0.68    0.14
  10   6   9    0.34    0.11
 -10  -6   9    0.39    0.13
  10  -6  -9    0.43    0.14
  10   6  -9    0.18    0.12
  11   0  -9    0.13    0.11
  11   0   9    0.07    0.06
  11   1   9   -0.02    0.06
 -11  -1   9    0.01    0.09
  11  -1  -9    0.11    0.11
  11   1  -9    0.01    0.11
  11  -2  -9    0.38    0.13
  11   2   9    0.66    0.10
 -11  -2   9    0.66    0.12
  11   2  -9    0.58    0.14
  11  -3  -9   -0.08    0.10
 -11  -3   9   -0.09    0.10
  11   3   9    0.14    0.08
  11   3  -9   -0.02    0.11
  11   4   9    2.05    0.16
  11  -4  -9    1.83    0.20
 -11  -4   9    1.94    0.19
  11   4  -9    2.10    0.21
  12   0  -9    0.02    0.12
  12   1   9    0.37    0.08
  12  -1  -9    0.07    0.12
  12   1  -9    0.26    0.13
  12  -2  -9    0.16    0.13
  12   2   9    0.03    0.08
  12   2  -9    0.03    0.12
   0   0  10    3.72    0.14
   0   0 -10    3.08    0.15
   0   0 -10    3.01    0.13
   0  -1 -10    0.14    0.07
   0  -1  10   -0.02    0.05
   0  -1 -10   -0.03    0.03
   0   1 -10   -0.07    0.05
   0   1  10   -0.03    0.05
   0   1 -10   -0.03    0.05
   0   2 -10    0.13    0.06
   0   2 -10    0.10    0.05
   0  -2 -10    0.15    0.07
   0   2  10    0.30    0.07
   0  -2  10    0.07    0.06
   0   3  10    0.08    0.06
   0   3 -10   -0.05    0.05
   0  -3  10   -0.02    0.06
   0   3 -10    0.04    0.06
   0   4 -10    3.78    0.20
   0   4  10    3.53    0.17
   0   4 -10    3.76    0.14
   0  -4  10    3.65    0.18
   0   5  10    0.08    0.07
   0   5 -10    0.09    0.05
   0   5 -10    0.20    0.09
   0  -5  10    0.04    0.07
   0   6 -10    0.32    0.10
   0   6  10    0.21    0.08
   0  -6  10    0.22    0.08
   0  -7 -10   -0.04    0.09
   0  -7  10   -0.01    0.08
   0   7  10   -0.11    0.07
   0   7 -10    0.09    0.10
   0   8  10    0.19    0.09
   0  -8 -10    0.07    0.11
   0  -8  10    0.25    0.10
   0  -9  10    0.00    0.09
   0  -9 -10    0.06    0.11
   0   9  10    0.10    0.09
   0 -10 -10    0.10    0.13
   0  10  10   -0.07    0.10
   0 -10  10    0.03    0.11
  -1   0  10    0.38    0.07
   1   0 -10    0.59    0.09
  -1   0 -10    0.53    0.07
   1   0  10    0.52    0.07
  -1   0 -10    0.60    0.07
   1  -1 -10    9.02    0.20
   1  -1 -10    8.99    0.27
  -1   1 -10    9.17    0.25
  -1   1 -10    9.24    0.23
   1  -1  10    8.19    0.24
  -1  -1 -10    8.95    0.25
   1   1 -10    8.87    0.26
  -1   1  10    9.09    0.24
   1  -2 -10    0.12    0.07
  -1   2 -10    0.24    0.05
  -1  -2  10    0.18    0.07
  -1   2 -10    0.11    0.06
   1   2  10    0.13    0.06
  -1   2  10    0.16    0.06
   1   2 -10    0.15    0.06
  -1  -2 -10    0.17    0.07
   1  -2  10    0.19    0.06
  -1  -3  10    2.37    0.15
  -1   3 -10    2.47    0.16
  -1   3 -10    2.66    0.11
   1   3  10    2.76    0.14
   1  -3 -10    2.46    0.16
   1   3 -10    2.68    0.14
  -1   3  10    2.64    0.14
   1  -3  10    2.53    0.14
   1   4  10    5.30    0.20
  -1   4 -10    5.47    0.24
  -1   4 -10    5.40    0.15
  -1  -4  10    5.62    0.22
  -1   4  10    5.47    0.20
   1  -4  10    5.34    0.20
   1   4 -10    5.62    0.19
  -1   5 -10    5.47    0.26
   1   5  10    5.72    0.22
  -1  -5  10    5.69    0.23
   1  -5  10    5.61    0.21
   1   5 -10    5.68    0.19
  -1   5  10    5.89    0.21
  -1  -6  10    7.21    0.26
  -1   6 -10    6.84    0.30
   1   6  10    6.62    0.24
   1  -6  10    6.71    0.24
  -1  -6 -10    6.87    0.27
   1   6 -10    6.91    0.22
  -1   6  10    6.81    0.24
   1  -7 -10    0.26    0.11
   1   7  10    0.24    0.09
  -1  -7  10    0.21    0.10
  -1   7 -10    0.19    0.12
   1  -7  10    0.17    0.09
  -1  -7 -10    0.23    0.10
   1   7 -10    0.31    0.13
  -1   7  10    0.24    0.09
   1  -8 -10    1.00    0.14
  -1  -8  10    1.09    0.14
   1   8  10    1.14    0.14
  -1   8  10    1.24    0.14
  -1  -8 -10    1.09    0.15
   1  -8  10    1.04    0.13
   1  -9 -10    4.76    0.27
  -1  -9  10    4.50    0.26
   1   9  10    4.89    0.24
  -1   9  10    4.84    0.24
   1  -9  10    4.42    0.24
  -1  -9 -10    4.79    0.28
   1  10  10    0.29    0.11
   1 -10 -10    0.28    0.13
  -1 -10  10    0.40    0.13
   1 -10  10    0.36    0.12
  -1  10  10    0.42    0.11
  -1 -10 -10    0.42    0.14
  -2   0  10    1.47    0.13
  -2   0 -10    1.45    0.10
   2   0 -10    1.56    0.13
   2   0  10    1.54    0.10
  -2   0 -10    1.51    0.10
   2  -1 -10    4.91    0.20
  -2   1 -10    4.86    0.14
   2   1  10    4.96    0.17
  -2  -1  10    4.68    0.19
  -2   1 -10    4.88    0.18
  -2   1  10    4.63    0.19
   2  -1  10    5.21    0.16
   2   1 -10    4.98    0.20
  -2  -1 -10    5.03    0.17
   2   2  10    1.04    0.09
   2  -2 -10    1.10    0.12
  -2   2 -10    1.07    0.11
  -2   2 -10    1.09    0.07
  -2  -2  10    0.89    0.10
  -2  -2 -10    1.09    0.10
  -2   2  10    1.03    0.10
   2   2 -10    0.92    0.10
   2  -2  10    1.04    0.09
  -2  -3  10    0.20    0.08
   2   3  10    0.24    0.07
  -2   3 -10    0.20    0.08
   2  -3 -10    0.15    0.08
  -2   3 -10    0.16    0.03
  -2   3  10    0.18    0.06
   2  -3  10    0.17    0.06
   2   3 -10    0.11    0.07
   2   4  10    0.14    0.07
  -2  -4  10    0.00    0.07
  -2   4 -10    0.07    0.08
   2  -4  10   -0.07    0.05
  -2   4  10    0.14    0.07
   2   4 -10    0.17    0.07
   2   5  10    0.06    0.07
  -2  -5  10    0.06    0.08
  -2   5 -10    0.04    0.09
  -2   5  10   -0.01    0.07
   2   5 -10    0.13    0.07
   2  -5  10   -0.02    0.06
   2   6  10    0.37    0.09
  -2   6 -10    0.39    0.12
  -2  -6  10    0.23    0.10
  -2  -6 -10    0.41    0.10
   2  -6  10    0.25    0.08
   2   6 -10    0.47    0.08
  -2   6  10    0.40    0.09
   2   7  10    2.04    0.16
  -2  -7  10    1.75    0.16
   2  -7 -10    2.30    0.20
   2  -7  10    1.93    0.16
  -2   7  10    1.97    0.16
  -2  -7 -10    1.88    0.17
  -2  -8  10    0.15    0.10
   2   8  10   -0.04    0.08
   2  -8 -10    0.11    0.11
  -2  -8 -10    0.22    0.11
  -2   8  10    0.05    0.08
   2  -8  10    0.14    0.09
   2  -9 -10    1.51    0.18
  -2  -9  10    1.69    0.18
   2   9  10    1.54    0.16
  -2   9  10    1.36    0.15
   2  -9  10    1.53    0.16
  -2  -9 -10    1.65    0.18
   3   0 -10   12.19    0.33
  -3   0 -10   12.25    0.25
  -3   0  10   12.02    0.33
   3   0  10   12.52    0.28
  -3   1 -10    6.92    0.14
  -3  -1  10    6.66    0.24
   3  -1 -10    6.70    0.25
   3   1  10    7.13    0.20
  -3   1 -10    6.98    0.23
  -3   1 -10    6.79    0.13
  -3  -1 -10    7.36    0.19
   3  -1  10    6.83    0.18
  -3   1  10    6.52    0.24
   3   1 -10    7.03    0.24
  -3   2 -10   15.33    0.39
   3   2  10   15.80    0.35
  -3  -2  10   16.00    0.40
   3  -2 -10   15.31    0.40
  -3   2  10   14.99    0.39
   3  -2  10   14.27    0.34
  -3  -2 -10   15.46    0.34
   3   2 -10   15.55    0.38
   3  -3 -10    0.98    0.12
   3  -3 -10    1.05    0.06
  -3  -3  10    1.25    0.13
   3   3  10    1.11    0.10
  -3   3 -10    1.23    0.12
   3  -3  10    1.11    0.11
  -3   3  10    1.15    0.11
   3  -3  10    1.15    0.10
   3   3 -10    1.15    0.12
  -3  -3 -10    1.28    0.11
  -3  -4  10   12.83    0.36
   3   4  10   13.04    0.33
  -3   4 -10   13.30    0.38
   3  -4  10   13.03    0.32
   3   4 -10   13.50    0.35
  -3   4  10   12.91    0.33
  -3  -5  10    6.89    0.26
  -3   5 -10    7.14    0.28
   3   5  10    6.79    0.23
   3  -5  10    6.93    0.22
   3   5 -10    6.63    0.24
  -3   5  10    6.54    0.22
  -3   6 -10    6.22    0.29
  -3  -6  10    6.18    0.26
   3   6  10    6.10    0.24
  -3  -6 -10    6.21    0.24
   3  -6  10    6.26    0.22
  -3   6  10    6.37    0.23
   3   6 -10    6.15    0.23
  -3  -7  10    1.32    0.15
   3   7  10    1.11    0.13
   3  -7  10    1.41    0.13
   3   7 -10    1.23    0.12
  -3   7  10    1.06    0.12
  -3  -7 -10    1.42    0.15
  -3  -8  10    1.40    0.16
   3  -8 -10    1.34    0.17
   3   8  10    1.13    0.14
   3  -8  10    1.46    0.14
  -3  -8 -10    1.19    0.15
  -3   8  10    1.05    0.12
   3   9  10    0.25    0.10
  -3  -9  10    0.11    0.11
   3  -9 -10    0.07    0.12
   3  -9  10    0.11    0.09
  -3  -9 -10    0.10    0.12
  -3   9  10    0.10    0.09
   4   0 -10    0.06    0.08
  -4   0  10    0.11    0.08
   4   0  10    0.09    0.05
   4  -1 -10   11.56    0.34
   4   1  10   11.57    0.28
  -4  -1  10   11.22    0.33
   4   1 -10   11.27    0.33
   4  -1  10   11.18    0.26
  -4   1  10   11.14    0.32
  -4  -1 -10   11.20    0.24
   4   2  10    0.06    0.06
  -4   2 -10    0.04    0.07
  -4  -2  10    0.12    0.08
   4  -2 -10   -0.01    0.08
   4   2 -10   -0.04    0.08
  -4   2  10    0.14    0.08
   4  -2  10    0.08    0.04
  -4  -2 -10    0.07    0.05
  -4  -3  10    1.00    0.12
   4  -3 -10    0.70    0.11
   4   3  10    0.61    0.08
  -4   3 -10    0.84    0.11
   4   3 -10    0.96    0.12
  -4  -3 -10    0.83    0.09
   4  -3  10    0.82    0.08
  -4   3  10    0.65    0.10
  -4   4 -10    1.08    0.14
   4   4  10    1.10    0.11
  -4  -4  10    0.85    0.11
  -4   4  10    0.89    0.12
   4   4 -10    1.24    0.13
   4  -4  10    1.09    0.09
  -4  -5  10    0.02    0.08
  -4   5 -10   -0.06    0.09
   4   5  10   -0.01    0.07
   4  -5  10   -0.04    0.05
  -4   5  10    0.03    0.07
   4   5 -10   -0.03    0.07
  -4   6 -10    0.33    0.11
   4   6  10    0.23    0.09
  -4  -6  10    0.32    0.10
  -4  -6 -10    0.27    0.09
  -4   6  10    0.23    0.08
   4  -6  10    0.23    0.07
   4   6 -10    0.34    0.09
  -4  -7  10    0.66    0.13
   4   7  10    0.87    0.12
  -4   7  10    0.80    0.11
   4  -7  10    0.61    0.10
   4   7 -10    0.85    0.12
  -4  -7 -10    0.65    0.12
   4   8  10   -0.08    0.09
  -4  -8  10   -0.02    0.10
  -4   8  10   -0.06    0.08
  -4  -8 -10    0.20    0.10
   4  -8  10    0.01    0.07
  -4  -9  10    1.33    0.18
   4  -9 -10    1.14    0.17
   4   9  10    1.16    0.15
  -4   9  10    1.04    0.13
  -4  -9 -10    1.41    0.17
   4  -9  10    1.03    0.13
   5   0  10   12.25    0.32
   5   0  10   12.40    0.28
  -5   0  10   12.72    0.36
   5   0 -10   12.49    0.36
  -5  -1  10    4.67    0.21
   5   1  10    4.80    0.16
   5  -1 -10    4.87    0.22
   5   1  10    4.68    0.18
  -5   1  10    4.97    0.22
   5   1 -10    4.75    0.23
   5  -1  10    4.86    0.15
   5   2  10   13.93    0.32
   5   2  10   14.15    0.32
   5  -2 -10   12.98    0.38
  -5  -2  10   14.27    0.38
   5  -2  10   13.55    0.29
   5   2 -10   13.54    0.38
  -5   2  10   13.83    0.38
   5   3  10    1.57    0.13
   5   3  10    1.59    0.10
   5  -3 -10    1.04    0.13
  -5  -3  10    1.78    0.16
   5  -3  10    1.39    0.10
  -5   3  10    1.39    0.14
   5   3 -10    1.74    0.15
   5  -4 -10    8.62    0.31
  -5  -4  10    8.97    0.31
  -5   4 -10    8.89    0.32
   5   4  10    9.40    0.27
   5   4 -10    8.65    0.30
  -5   4  10    8.65    0.30
   5  -4  10    9.21    0.23
  -5  -5  10    0.25    0.10
  -5   5 -10    0.17    0.10
   5   5  10    0.20    0.08
   5   5 -10    0.12    0.09
   5  -5  10    0.17    0.06
  -5   5  10    0.28    0.09
  -5  -6  10    1.21    0.15
   5   6  10    1.05    0.13
  -5  -6 -10    1.24    0.13
   5  -6  10    1.03    0.10
   5   6 -10    1.21    0.14
  -5   6  10    1.34    0.14
   5   7  10    0.42    0.11
  -5  -7  10    0.48    0.13
   5  -7  10    0.51    0.09
  -5   7  10    0.49    0.10
  -5  -7 -10    0.62    0.20
   5   7 -10    0.56    0.11
  -5  -8  10    0.01    0.11
   5   8  10    0.08    0.10
   5   8 -10   -0.05    0.09
  -5   8  10   -0.18    0.08
   5  -8  10    0.00    0.07
   5   9  10    0.09    0.11
  -5  -9  10    0.06    0.12
  -5   9  10   -0.22    0.12
   5  -9  10    0.12    0.08
   6   0  10    0.17    0.05
   6   0 -10    0.21    0.09
   6   0  10    0.18    0.08
  -6   0  10    0.29    0.09
  -6  -1  10    0.30    0.09
   6  -1 -10    0.28    0.10
   6   1  10    0.40    0.08
   6   1  10    0.40    0.07
   6   1 -10    0.29    0.10
  -6   1  10    0.27    0.09
   6  -1  10    0.37    0.09
   6  -1  10    0.27    0.05
   6   2  10    0.14    0.06
   6  -2 -10    0.27    0.10
  -6  -2  10    0.19    0.09
   6   2  10    0.20    0.06
   6  -2  10    0.16    0.05
  -6   2  10    0.33    0.09
   6   2 -10    0.11    0.09
   6  -3 -10    1.41    0.15
   6   3  10    1.70    0.13
  -6  -3  10    1.87    0.16
   6   3  10    1.62    0.13
  -6   3  10    1.61    0.14
   6   3 -10    1.58    0.15
   6  -3  10    1.54    0.10
  -6  -4  10    2.10    0.18
   6  -4 -10    2.23    0.19
   6   4  10    1.99    0.15
   6   4 -10    2.02    0.18
  -6   4  10    1.90    0.16
   6  -4  10    2.05    0.11
  -6  -5  10    0.89    0.13
   6   5  10    0.94    0.11
  -6   5  10    0.80    0.12
   6  -5  10    0.91    0.08
   6   5 -10    0.96    0.13
   6   6  10    0.22    0.09
  -6  -6  10    0.31    0.11
   6  -6  10    0.41    0.07
   6   6 -10    0.54    0.12
  -6   6  10    0.45    0.11
  -6  -7  10    0.02    0.10
   6   7  10    0.09    0.09
   6   7 -10    0.08    0.10
   6  -7  10    0.00    0.06
  -6   7  10    0.01    0.09
  -6  -8  10    0.12    0.12
   6   8  10    0.23    0.10
   6  -8  10    0.23    0.08
   6   8 -10    0.14    0.10
  -6   8  10   -0.02    0.14
   7   0  10    2.54    0.12
  -7   0  10    2.38    0.18
   7   0  10    2.41    0.18
   7   0 -10    2.58    0.19
   7  -1 -10   11.21    0.36
  -7  -1  10   10.92    0.34
   7   1  10   11.39    0.27
   7   1  10   11.16    0.32
   7  -1  10   11.26    0.34
   7  -1  10   11.39    0.25
  -7   1  10   11.22    0.34
   7   1 -10   10.95    0.36
   7   2  10   -0.01    0.06
  -7  -2  10    0.01    0.08
   7   2  10   -0.03    0.06
   7  -2 -10   -0.06    0.09
  -7   2  10   -0.04    0.07
   7  -2  10   -0.01    0.04
   7   2 -10   -0.09    0.09
   7   3  10    0.51    0.09
  -7  -3  10    0.44    0.11
   7  -3 -10    0.47    0.11
  -7   3  10    0.64    0.11
   7   3 -10    0.50    0.12
   7  -3  10    0.66    0.06
  -7  -4  10    4.93    0.24
   7   4  10    4.67    0.20
   7  -4 -10    4.82    0.25
  -7   4  10    4.55    0.22
   7   4 -10    4.92    0.25
   7  -4  10    4.38    0.14
   7  -5 -10    6.06    0.29
   7   5  10    6.52    0.25
  -7  -5  10    6.26    0.28
   7  -5  10    6.15    0.18
   7   5 -10    6.47    0.28
  -7   5  10    6.46    0.26
  -7  -6  10    2.17    0.19
   7   6  10    2.61    0.19
   7  -6  10    2.46    0.12
  -7   6  10    2.61    0.20
   7   6 -10    2.47    0.21
   7   7  10    0.30    0.11
  -7  -7  10    0.49    0.13
   7  -7  10    0.50    0.11
   7   7 -10    0.45    0.13
  -7  -8  10    0.15    0.12
   7   8  10    0.04    0.11
   7   8 -10   -0.05    0.10
  -8   0  10    0.55    0.11
   8   0 -10    0.51    0.12
   8   0  10    0.61    0.13
   8   0  10    0.55    0.07
   8  -1 -10    0.06    0.09
  -8  -1  10   -0.02    0.08
   8   1  10    0.08    0.05
   8   1  10    0.11    0.08
  -8   1  10   -0.08    0.07
   8   1 -10   -0.05    0.09
   8  -1  10    0.01    0.04
   8  -2 -10    0.27    0.11
   8   2  10    0.27    0.07
  -8  -2  10    0.21    0.09
  -8   2  10    0.26    0.09
   8   2 -10    0.20    0.10
   8  -2  10    0.23    0.04
   8   3  10   -0.02    0.07
   8  -3 -10   -0.03    0.09
  -8  -3  10   -0.02    0.09
   8   3 -10    0.02    0.10
   8  -3  10   -0.13    0.03
  -8   3  10   -0.06    0.07
   8   4  10    0.00    0.08
  -8  -4  10   -0.09    0.08
   8  -4 -10    0.14    0.10
   8   4 -10    0.03    0.10
  -8   4  10   -0.07    0.08
  -8  -5  10    0.01    0.09
   8   5  10    0.10    0.08
   8  -5 -10    0.20    0.11
  -8   5  10    0.02    0.08
   8   5 -10   -0.13    0.09
   8  -6 -10   -0.02    0.11
  -8  -6  10   -0.10    0.09
   8   6  10   -0.03    0.09
   8   6 -10    0.12    0.11
   8   7  10    0.73    0.13
  -8  -7  10    0.64    0.14
   8   7 -10    0.44    0.13
   9   0  10    2.01    0.11
  -9   0  10    2.05    0.18
   9   0 -10    1.85    0.18
   9  -1 -10   -0.03    0.10
   9   1  10    0.05    0.06
  -9  -1  10   -0.01    0.08
   9   1 -10    0.06    0.10
  -9   1  10   -0.03    0.08
   9  -1  10    0.02    0.04
  -9  -2  10    2.64    0.20
   9   2  10    2.55    0.15
   9  -2 -10    2.57    0.22
  -9   2  10    2.62    0.19
   9   2 -10    2.45    0.21
   9  -2  10    2.51    0.10
   9   3  10    0.24    0.08
  -9  -3  10    0.26    0.11
   9  -3 -10    0.47    0.12
  -9   3  10    0.46    0.10
   9   3 -10    0.25    0.11
   9   4  10    1.49    0.14
  -9  -4  10    1.46    0.17
   9  -4 -10    1.11    0.16
   9   4 -10    1.46    0.17
  -9   4  10    1.36    0.14
   9  -5 -10    0.01    0.11
   9   5  10    0.28    0.10
  -9  -5  10    0.21    0.11
   9   5 -10    0.11    0.11
  -9  -6  10    0.03    0.11
   9  -6 -10    0.01    0.11
   9   6  10   -0.06    0.09
   9   6 -10   -0.02    0.11
  10   0 -10    2.69    0.23
  10   0  10    2.67    0.13
 -10   0  10    2.27    0.19
  10   1  10    1.17    0.10
  10  -1 -10    1.49    0.18
 -10  -1  10    1.22    0.15
  10   1 -10    1.26    0.17
 -10   1  10    1.36    0.15
  10  -1  10    1.32    0.09
 -10  -2  10    0.02    0.09
  10  -2 -10    0.05    0.11
  10   2  10   -0.07    0.07
  10   2 -10   -0.09    0.11
 -10   2  10   -0.07    0.09
  10  -3 -10    0.59    0.14
 -10  -3  10    0.75    0.14
  10   3  10    0.84    0.11
  10   3 -10    0.58    0.14
  10  -4 -10    2.40    0.22
 -10  -4  10    2.54    0.22
  10   4  10    2.83    0.19
  10   4 -10    2.12    0.20
  10  -5 -10    0.41    0.14
 -10  -5  10    0.25    0.12
  10   5  10    0.32    0.10
  10   5 -10    0.39    0.13
  11   0  10    2.82    0.14
  11   0 -10    2.81    0.24
  11  -1 -10    5.22    0.30
 -11  -1  10    5.18    0.27
  11   1  10    5.25    0.19
  11   1 -10    4.97    0.30
  11   2  10    4.78    0.20
  11  -2 -10    3.98    0.27
 -11  -2  10    4.26    0.25
  11   2 -10    4.09    0.28
  11   3  10    0.07    0.08
  11  -3 -10    0.00    0.12
 -11  -3  10    0.16    0.11
  11   3 -10    0.05    0.12
   0   0 -11   -0.02    0.04
   0   0 -11   -0.06    0.05
   0   0  11    0.06    0.06
   0  -1 -11    0.02    0.06
   0   1 -11    0.04    0.05
   0  -1 -11    0.06    0.04
   0   1  11   -0.02    0.05
   0   1 -11   -0.03    0.05
   0  -1  11    0.05    0.06
   0   2 -11    3.27    0.15
   0   2 -11    3.24    0.17
   0  -2 -11    2.92    0.17
   0   2  11    3.12    0.15
   0  -3  11   -0.03    0.06
   0   3 -11    0.07    0.07
   0  -3 -11    0.08    0.07
   0   3 -11   -0.06    0.05
   0   3  11    0.07    0.06
   0   4 -11    0.10    0.05
   0   4  11    0.06    0.07
   0  -4  11    0.05    0.07
   0   4 -11   -0.01    0.08
   0   5  11    0.05    0.07
   0   5 -11    0.03    0.09
   0  -5  11    0.04    0.07
   0   6 -11    6.16    0.29
   0  -6  11    5.81    0.24
   0   6  11    6.14    0.24
   0  -7  11    0.02    0.09
   0   7  11    0.08    0.09
   0   8  11    1.72    0.16
   0  -8  11    1.55    0.16
   0  -8 -11    1.49    0.17
   0   9  11    0.04    0.09
   0  -9 -11   -0.06    0.11
   0  -9  11   -0.01    0.10
   1   0 -11   -0.05    0.06
  -1   0  11    0.06    0.06
  -1   0 -11    0.03    0.05
   1   0  11    0.02    0.05
  -1   0 -11   -0.02    0.05
   1   0 -11   -0.01    0.05
  -1  -1  11    0.20    0.07
   1  -1 -11    0.26    0.05
   1  -1 -11    0.29    0.08
   1   1  11    0.30    0.07
  -1   1 -11    0.24    0.06
  -1   1 -11    0.26    0.06
  -1   1  11    0.10    0.07
   1   1 -11    0.25    0.06
   1   1 -11    0.23    0.07
  -1  -1 -11    0.27    0.07
   1  -1  11    0.26    0.07
   1  -2 -11    0.86    0.11
  -1  -2  11    0.77    0.10
  -1   2 -11    0.78    0.10
   1   2  11    0.60    0.08
  -1   2 -11    0.70    0.07
  -1   2  11    0.79    0.09
   1   2 -11    0.95    0.10
  -1  -2 -11    0.74    0.09
   1  -2  11    0.84    0.10
  -1  -3  11    0.68    0.10
  -1   3 -11    0.75    0.11
  -1   3 -11    0.99    0.09
   1  -3 -11    0.68    0.10
   1   3  11    0.75    0.09
   1  -3  11    0.74    0.09
  -1  -3 -11    0.75    0.10
   1   3 -11    0.87    0.10
  -1   3  11    0.65    0.09
   1   4  11    0.13    0.07
  -1  -4  11    0.03    0.08
  -1   4 -11    0.05    0.08
   1  -4  11   -0.04    0.07
   1   4 -11   -0.05    0.06
  -1   4  11    0.07    0.06
   1   5  11    0.29    0.08
  -1   5 -11    0.38    0.11
  -1  -5  11    0.43    0.10
   1   5 -11    0.46    0.08
  -1   5  11    0.25    0.08
   1  -5  11    0.41    0.09
   1   5 -11    0.28    0.10
  -1  -6  11    0.51    0.11
   1   6  11    0.50    0.10
  -1   6 -11    0.74    0.14
   1   6 -11    0.53    0.12
  -1   6  11    0.45    0.09
   1  -6  11    0.38    0.09
   1   7  11    0.04    0.08
  -1  -7  11   -0.05    0.08
   1  -7  11    0.04    0.08
  -1   7  11   -0.01    0.08
  -1  -8  11    0.00    0.10
   1   8  11    0.00    0.09
  -1   8  11   -0.18    0.07
   1  -8  11    0.11    0.10
  -1  -8 -11   -0.10    0.10
  -1  -9  11    0.14    0.11
   1   9  11    0.00    0.10
   1  -9 -11   -0.03    0.12
  -1  -9 -11    0.01    0.11
   1  -9  11   -0.04    0.10
  -1   9  11    0.09    0.10
   2   0 -11    0.00    0.07
  -2   0 -11    0.05    0.05
   2   0  11   -0.06    0.05
  -2   0  11   -0.06    0.06
  -2  -1  11    6.08    0.23
  -2   1 -11    5.91    0.21
   2  -1 -11    6.36    0.23
   2   1  11    6.33    0.20
  -2   1 -11    6.18    0.17
   2   1 -11    6.07    0.23
   2  -1  11    6.61    0.19
  -2   1  11    6.10    0.23
  -2  -1 -11    6.16    0.20
   2   2  11    0.12    0.06
  -2  -2  11    0.16    0.08
  -2   2 -11    0.01    0.05
  -2   2 -11    0.09    0.07
   2  -2 -11    0.14    0.08
   2  -2 -11    0.03    0.03
   2   2 -11    0.10    0.07
  -2   2  11    0.05    0.07
  -2  -2 -11    0.02    0.06
   2  -2  11   -0.04    0.06
   2  -3 -11   11.12    0.33
   2   3  11   11.35    0.30
  -2  -3  11   10.69    0.32
  -2   3 -11   10.91    0.33
  -2  -3 -11   11.10    0.31
   2  -3  11   11.25    0.30
   2   3 -11   11.39    0.31
  -2   3  11   10.89    0.30
  -2   4 -11    0.16    0.08
  -2  -4  11    0.00    0.07
   2   4  11    0.06    0.07
   2   4 -11   -0.05    0.07
  -2   4  11   -0.02    0.06
   2  -4  11    0.00    0.06
  -2  -5  11    0.11    0.08
   2   5  11    0.03    0.07
  -2   5 -11   -0.06    0.08
   2   5 -11    0.00    0.07
  -2   5  11   -0.03    0.07
   2  -5  11   -0.06    0.07
  -2   6 -11    0.71    0.13
   2   6  11    0.95    0.12
  -2  -6  11    0.90    0.13
   2   6 -11    0.99    0.15
  -2   6  11    0.90    0.11
   2  -6  11    0.88    0.12
  -2  -7  11    2.02    0.18
   2   7  11    2.18    0.18
  -2   7  11    2.07    0.16
   2  -7  11    2.06    0.17
   2   8  11    1.21    0.14
  -2  -8  11    1.05    0.15
   2  -8  11    1.33    0.14
  -2  -8 -11    1.22    0.16
  -2   8  11    1.12    0.14
  -2  -9  11    0.05    0.11
   2   9  11    0.06    0.10
   2  -9 -11   -0.09    0.12
  -2  -9 -11    0.02    0.12
  -2   9  11    0.07    0.10
   2  -9  11    0.10    0.10
   3   0 -11   -0.14    0.07
   3   0  11    0.05    0.05
  -3   0 -11   -0.03    0.04
  -3   0  11    0.04    0.07
   3  -1 -11    1.52    0.14
  -3  -1  11    1.50    0.13
  -3   1 -11    1.77    0.14
   3   1  11    1.89    0.12
   3   1 -11    2.03    0.16
   3  -1  11    1.68    0.11
  -3   1  11    1.55    0.14
  -3  -1 -11    2.00    0.11
  -3  -2  11    5.21    0.23
   3   2  11    5.10    0.19
  -3   2 -11    4.95    0.22
   3  -2 -11    5.40    0.24
  -3   2  11    5.21    0.23
  -3  -2 -11    5.22    0.18
   3  -2  11    5.00    0.19
   3   2 -11    5.28    0.22
   3   3  11    4.41    0.18
  -3  -3  11    4.20    0.21
   3  -3 -11    4.45    0.22
  -3   3 -11    4.59    0.22
  -3   3  11    3.79    0.20
   3  -3  11    4.18    0.17
   3   3 -11    4.48    0.21
  -3  -3 -11    4.46    0.18
   3   4  11    1.51    0.13
  -3  -4  11    1.41    0.14
  -3   4 -11    1.89    0.17
   3  -4 -11    1.72    0.16
  -3   4  11    1.80    0.14
   3  -4  11    1.54    0.12
   3   4 -11    1.59    0.14
   3   5  11    0.10    0.08
  -3   5 -11    0.12    0.09
  -3  -5  11    0.10    0.09
  -3   5  11    0.09    0.08
   3   5 -11    0.14    0.08
   3  -5  11    0.19    0.08
   3   6  11    0.13    0.08
  -3  -6  11    0.14    0.10
  -3   6 -11    0.24    0.11
   3  -6  11    0.24    0.08
   3   6 -11    0.31    0.09
  -3   6  11    0.23    0.08
  -3  -7  11    0.63    0.13
   3   7  11    0.50    0.11
  -3   7  11    0.48    0.10
   3  -7  11    0.48    0.10
   3   8  11    0.07    0.09
  -3  -8  11    0.06    0.11
   3  -8  11    0.03    0.08
  -3   8  11   -0.08    0.08
  -3  -8 -11    0.01    0.10
   3   9  11    0.06    0.10
  -3  -9  11    0.04    0.11
  -3   9  11    0.00    0.10
   3  -9  11    0.04    0.09
  -3  -9 -11    0.15    0.12
   4   0 -11   -0.09    0.08
   4   0  11   -0.05    0.05
  -4   0  11    0.12    0.08
  -4  -1  11    0.23    0.09
   4   1  11    0.11    0.06
   4  -1 -11    0.16    0.09
   4  -1  11    0.21    0.06
   4   1 -11    0.19    0.09
  -4   1  11    0.08    0.08
  -4  -2  11   -0.05    0.08
   4   2  11   -0.01    0.06
   4  -2 -11   -0.08    0.08
   4   2 -11    0.02    0.08
   4  -2  11   -0.02    0.05
  -4   2  11   -0.02    0.07
   4  -3 -11    0.24    0.10
   4   3  11    0.18    0.07
  -4   3 -11    0.24    0.09
  -4  -3  11    0.26    0.09
  -4   3  11    0.21    0.09
   4  -3  11    0.26    0.07
  -4  -3 -11    0.32    0.08
   4   3 -11    0.60    0.10
   4   4  11    1.10    0.11
   4  -4 -11    0.92    0.13
  -4  -4  11    1.46    0.14
  -4   4 -11    1.23    0.14
  -4   4  11    1.04    0.13
   4   4 -11    1.15    0.13
   4  -4  11    1.15    0.10
  -4  -5  11    0.15    0.10
   4   5  11    0.10    0.08
  -4   5 -11   -0.02    0.09
   4  -5  11    0.06    0.06
  -4   5  11    0.17    0.08
   4   5 -11    0.05    0.08
   4   6  11    1.57    0.14
  -4  -6  11    1.43    0.16
  -4   6  11    1.25    0.13
   4  -6  11    1.43    0.12
   4   6 -11    1.39    0.14
  -4  -7  11    0.65    0.13
   4   7  11    0.60    0.11
  -4   7  11    0.43    0.10
   4  -7  11    0.80    0.10
   4   7 -11    0.64    0.11
  -4  -8  11    0.10    0.11
   4   8  11    0.10    0.09
   4  -8  11    0.05    0.08
  -4   8  11   -0.09    0.08
   5   0 -11    0.14    0.09
   5   0  11   -0.05    0.05
  -5   0  11   -0.08    0.07
   5   1  11    0.47    0.07
   5  -1 -11    0.56    0.11
  -5  -1  11    0.37    0.10
  -5   1  11    0.57    0.11
   5   1 -11    0.45    0.11
   5  -1  11    0.56    0.07
   5   2  11    0.42    0.07
  -5  -2  11    0.43    0.10
   5  -2 -11    0.19    0.09
   5  -2  11    0.26    0.05
  -5   2  11    0.51    0.10
   5   2 -11    0.26    0.10
  -5  -3  11    0.31    0.10
   5  -3 -11    0.23    0.10
   5   3  11    0.18    0.07
   5  -3  11    0.18    0.06
   5   3 -11    0.30    0.10
  -5   3  11    0.17    0.09
  -5  -4  11    0.61    0.12
   5  -4 -11    0.37    0.11
   5   4  11    0.45    0.09
  -5   4 -11    0.46    0.11
   5  -4  11    0.37    0.07
   5   4 -11    0.44    0.11
  -5   4  11    0.42    0.10
  -5  -5  11    1.58    0.17
   5  -5 -11    1.27    0.15
  -5   5 -11    1.20    0.16
   5   5  11    1.45    0.14
   5   5 -11    1.03    0.13
   5  -5  11    1.30    0.11
  -5   5  11    1.24    0.14
  -5  -6  11    0.28    0.12
   5   6  11    0.24    0.10
   5  -6  11    0.30    0.08
   5   6 -11    0.14    0.10
  -5   6  11    0.19    0.10
   5   7  11    1.18    0.14
  -5  -7  11    1.00    0.15
  -5   7  11    1.18    0.15
   5   7 -11    1.33    0.15
   5  -7  11    1.33    0.12
  -5  -8  11    0.07    0.12
   5   8  11   -0.01    0.10
   5  -8  11   -0.07    0.07
  -5   8  11    0.22    0.10
  -6   0  11   -0.17    0.07
   6   0  11    0.00    0.05
   6   0 -11   -0.02    0.09
  -6  -1  11    4.83    0.24
   6   1  11    4.88    0.20
   6   1  11    5.04    0.18
   6  -1 -11    4.76    0.24
   6   1 -11    4.67    0.24
   6  -1  11    4.94    0.16
  -6   1  11    5.11    0.24
   6  -2 -11    1.58    0.17
  -6  -2  11    1.61    0.15
   6   2  11    1.70    0.13
  -6   2  11    1.51    0.14
   6   2 -11    1.58    0.16
   6  -2  11    1.39    0.09
   6   3  11    9.38    0.27
   6  -3 -11    9.24    0.34
  -6  -3  11    9.25    0.32
   6  -3  11    8.95    0.24
  -6   3  11    9.76    0.32
   6   3 -11    9.00    0.33
   6   4  11    0.02    0.07
   6  -4 -11   -0.06    0.10
  -6  -4  11    0.02    0.09
   6  -4  11    0.05    0.06
   6   4 -11    0.03    0.10
  -6   4  11   -0.01    0.08
   6  -5 -11    0.15    0.11
   6   5  11    0.03    0.08
  -6  -5  11    0.11    0.10
   6  -5  11    0.07    0.06
   6   5 -11   -0.03    0.09
  -6   5  11    0.17    0.10
  -6  -6  11    2.17    0.19
   6   6  11    2.52    0.20
   6   6 -11    2.68    0.21
  -6   6  11    2.51    0.20
   6  -6  11    2.62    0.14
   6   7  11    4.86    0.25
  -6  -7  11    4.89    0.28
   6   7 -11    4.85    0.26
  -6   7  11    4.48    0.25
   6  -7  11    4.71    0.19
   7   0 -11   -0.04    0.09
  -7   0  11   -0.02    0.08
   7   0  11   -0.08    0.07
   7   0  11    0.02    0.05
   7   1  11    0.05    0.06
  -7  -1  11   -0.04    0.08
   7  -1 -11    0.07    0.10
  -7   1  11    0.17    0.09
   7   1 -11    0.07    0.09
   7  -1  11   -0.03    0.09
   7  -1  11    0.01    0.05
   7   2  11    0.12    0.07
  -7  -2  11    0.00    0.08
   7  -2 -11    0.20    0.10
  -7   2  11    0.08    0.09
   7  -2  11    0.08    0.05
   7   2 -11    0.21    0.11
  -7  -3  11   -0.02    0.09
   7   3  11   -0.05    0.07
   7  -3 -11   -0.02    0.10
   7   3 -11   -0.04    0.09
  -7   3  11    0.07    0.08
   7  -3  11    0.08    0.05
   7  -4 -11    0.06    0.10
  -7  -4  11   -0.04    0.09
   7   4  11   -0.04    0.08
   7  -4  11   -0.01    0.05
  -7   4  11    0.01    0.08
   7   4 -11    0.05    0.10
   7   5  11    0.12    0.09
   7  -5 -11    0.18    0.11
  -7  -5  11    0.22    0.11
   7  -5  11    0.29    0.06
  -7   5  11    0.07    0.09
   7   5 -11    0.22    0.11
  -7  -6  11   -0.03    0.10
   7   6  11   -0.06    0.09
   7  -6 -11   -0.14    0.10
  -7   6  11    0.04    0.09
   7   6 -11   -0.02    0.10
   7   7  11    0.17    0.11
  -7  -7  11    0.14    0.12
   7   7 -11    0.27    0.12
   8   0  11    0.00    0.05
  -8   0  11    0.01    0.08
   8   0 -11   -0.05    0.09
   8   1  11    0.01    0.06
   8  -1 -11    0.06    0.10
  -8  -1  11    0.13    0.09
   8  -1  11   -0.07    0.04
   8   1 -11    0.11    0.10
  -8   1  11    0.02    0.08
  -8  -2  11   -0.04    0.08
   8   2  11    0.04    0.06
   8  -2 -11    0.08    0.10
   8   2 -11   -0.12    0.09
   8  -2  11    0.04    0.04
  -8   2  11   -0.07    0.08
   8   3  11    0.03    0.07
   8  -3 -11    0.17    0.11
  -8  -3  11    0.08    0.09
   8   3 -11    0.07    0.10
  -8   3  11    0.06    0.09
   8  -3  11    0.08    0.05
   8   4  11    0.03    0.08
   8  -4 -11   -0.05    0.10
  -8  -4  11   -0.01    0.09
  -8   4  11   -0.08    0.08
   8   4 -11   -0.08    0.09
   8  -5 -11   -0.14    0.10
   8   5  11    0.05    0.08
  -8  -5  11   -0.05    0.10
   8   5 -11   -0.12    0.10
  -8   5  11   -0.02    0.08
   8  -6 -11    0.21    0.13
  -8  -6  11    0.23    0.12
   8   6  11    0.15    0.10
   8   6 -11    0.08    0.11
   9   0  11   -0.07    0.05
   9   0 -11    0.17    0.11
  -9   0  11   -0.07    0.08
   9   1  11    0.18    0.07
   9  -1 -11    0.26    0.12
  -9  -1  11    0.14    0.09
   9   1 -11    0.20    0.12
   9  -1  11    0.11    0.05
  -9   1  11    0.32    0.10
  -9  -2  11    1.27    0.16
   9   2  11    1.07    0.11
   9  -2 -11    1.01    0.16
  -9   2  11    0.98    0.14
   9   2 -11    0.83    0.15
  -9  -3  11    0.39    0.12
   9  -3 -11    0.50    0.13
   9   3  11    0.39    0.09
  -9   3  11    0.56    0.12
   9   3 -11    0.40    0.13
   9   4  11    0.21    0.09
  -9  -4  11    0.36    0.12
   9  -4 -11    0.34    0.13
  -9   4  11    0.32    0.11
   9   4 -11    0.30    0.13
   9  -5 -11    0.04    0.12
  -9  -5  11   -0.01    0.10
   9   5  11    0.00    0.08
   9   5 -11   -0.07    0.10
 -10   0  11    0.01    0.09
  10   0  11    0.08    0.06
  10   0 -11   -0.04    0.10
  10  -1 -11    0.15    0.12
 -10  -1  11   -0.02    0.09
  10   1  11    0.13    0.07
  10   1 -11    0.04    0.12
 -10   1  11    0.06    0.10
  10   2  11    2.86    0.17
 -10  -2  11    3.00    0.23
  10  -2 -11    2.96    0.26
  10   2 -11    3.37    0.26
 -10   2  11    2.87    0.22
  10   3  11    0.03    0.08
 -10  -3  11   -0.01    0.11
  10  -3 -11    0.01    0.12
  10   3 -11    0.00    0.12
  10  -4 -11    0.90    0.17
 -10  -4  11    1.04    0.16
  10   4  11    1.16    0.14
  10   4 -11    0.97    0.16
  11   0 -11    0.05    0.12
  11  -1 -11    0.12    0.13
 -11  -1  11    0.13    0.11
  11   1  11    0.11    0.07
  11   1 -11    0.01    0.12
   0   0  12    0.47    0.09
   0   0 -12    0.43    0.08
   0   0 -12    0.49    0.07
   0  -1  12    0.03    0.07
   0   1 -12   -0.01    0.06
   0  -1 -12    0.06    0.04
   0  -1 -12    0.03    0.07
   0   1  12    0.04    0.06
   0   1 -12    0.08    0.06
   0  -2  12    0.00    0.07
   0   2  12    0.02    0.06
   0  -2 -12   -0.12    0.07
   0   2 -12    0.02    0.06
   0  -3  12   -0.12    0.07
   0   3 -12   -0.01    0.07
   0   3  12   -0.06    0.06
   0  -3 -12   -0.01    0.08
   0   3 -12    0.06    0.06
   0   4 -12    0.48    0.11
   0   4  12    0.43    0.09
   0  -4 -12    0.35    0.10
   0  -4  12    0.39    0.10
   0   5 -12    0.01    0.09
   0  -5  12    0.12    0.09
   0   5  12   -0.08    0.07
   0  -6  12    0.13    0.09
   0   6  12    0.15    0.09
   0   6 -12    0.23    0.13
   0   7  12   -0.02    0.08
   0  -7  12   -0.04    0.09
   0   8  12    0.08    0.10
   0  -8  12    0.20    0.11
  -1   0 -12    0.32    0.07
  -1   0  12    0.21    0.08
   1   0  12    0.28    0.07
  -1   0 -12    0.27    0.06
   1   0 -12    0.34    0.08
   1   0 -12    0.25    0.06
  -1  -1  12    0.82    0.11
   1   1  12    0.77    0.09
  -1   1 -12    0.80    0.09
   1  -1 -12    1.06    0.12
   1  -1 -12    0.80    0.06
  -1   1 -12    1.01    0.09
   1   1 -12    1.03    0.11
   1  -1  12    0.92    0.10
  -1   1  12    1.04    0.12
  -1  -1 -12    0.95    0.10
   1   1 -12    0.94    0.10
   1  -2 -12    0.35    0.09
  -1  -2  12    0.34    0.09
   1   2  12    0.33    0.07
  -1   2 -12    0.38    0.08
   1   2 -12    0.27    0.08
  -1   2  12    0.39    0.08
   1   2 -12    0.43    0.08
   1  -2  12    0.50    0.09
  -1  -2 -12    0.31    0.08
  -1   3 -12    0.74    0.11
  -1  -3  12    0.66    0.11
   1   3  12    0.56    0.09
   1  -3 -12    0.57    0.11
   1   3 -12    0.75    0.10
   1   3 -12    0.66    0.11
  -1   3  12    0.54    0.09
   1  -3  12    0.56    0.09
  -1  -3 -12    0.73    0.10
   1  -4 -12    0.63    0.12
  -1  -4  12    0.51    0.11
  -1   4 -12    0.81    0.12
   1   4  12    0.81    0.10
   1   4 -12    0.71    0.09
   1  -4  12    0.70    0.11
  -1  -4 -12    0.65    0.11
  -1   4  12    0.66    0.10
   1   4 -12    0.55    0.11
  -1   5 -12    0.48    0.11
   1   5  12    0.53    0.10
  -1  -5  12    0.41    0.10
   1   5 -12    0.44    0.11
   1  -5  12    0.43    0.10
  -1   5  12    0.46    0.10
   1   6  12    1.10    0.13
  -1   6 -12    1.21    0.21
  -1  -6  12    1.21    0.14
  -1   6  12    0.95    0.12
   1  -6  12    1.25    0.14
   1   6 -12    1.33    0.26
   1   7  12    0.05    0.09
  -1  -7  12    0.11    0.10
   1  -7  12    0.14    0.09
  -1   7  12    0.19    0.09
  -1  -8  12    0.63    0.14
   1   8  12    0.66    0.13
   1  -8  12    0.68    0.13
  -1   8  12    0.62    0.12
  -2   0  12    2.74    0.17
  -2   0 -12    2.88    0.13
   2   0  12    2.84    0.14
   2   0 -12    2.88    0.18
   2   1  12    0.18    0.07
  -2   1 -12    0.24    0.07
   2  -1 -12    0.25    0.05
   2  -1 -12    0.17    0.09
  -2  -1  12    0.12    0.08
   2   1 -12    0.21    0.08
  -2   1  12    0.18    0.08
   2  -1  12    0.15    0.07
  -2  -1 -12    0.22    0.07
   2   2  12    0.68    0.09
  -2  -2  12    0.88    0.12
  -2   2 -12    0.80    0.10
   2  -2 -12    0.70    0.11
   2  -2  12    0.81    0.10
   2   2 -12    0.87    0.11
  -2  -2 -12    0.85    0.10
  -2   2  12    0.81    0.12
   2   3  12    0.30    0.08
   2  -3 -12    0.35    0.10
  -2  -3  12    0.25    0.10
  -2   3 -12    0.34    0.09
  -2  -3 -12    0.31    0.08
   2  -3  12    0.21    0.07
  -2   3  12    0.22    0.08
   2   3 -12    0.29    0.08
  -2   4 -12    0.31    0.10
   2  -4 -12    0.42    0.11
  -2  -4  12    0.53    0.11
   2   4  12    0.24    0.08
   2   4 -12    0.37    0.09
   2  -4  12    0.38    0.09
  -2  -4 -12    0.36    0.09
  -2   4  12    0.36    0.08
  -2   5 -12    0.24    0.10
  -2  -5  12    0.16    0.09
   2   5  12    0.22    0.09
   2   5 -12    0.47    0.16
   2  -5  12    0.11    0.08
  -2   5  12    0.17    0.08
  -2  -6  12    0.51    0.12
   2   6  12    0.71    0.11
   2  -6  12    0.58    0.11
  -2   6  12    0.54    0.10
  -2  -7  12    0.23    0.11
   2   7  12    0.25    0.10
   2  -7  12    0.25    0.10
  -2   7  12    0.32    0.10
   2   8  12    0.07    0.10
  -2  -8  12    0.09    0.11
   2  -8  12    0.04    0.09
  -2   8  12    0.09    0.10
   3   0  12    1.75    0.12
  -3   0  12    1.43    0.14
   3   0 -12    1.90    0.17
   3  -1 -12    1.87    0.16
  -3  -1  12    1.47    0.14
   3   1  12    1.50    0.12
   3  -1  12    1.83    0.12
   3   1 -12    1.52    0.14
  -3   1  12    1.80    0.16
   3   2  12    1.52    0.13
  -3  -2  12    1.76    0.15
  -3   2 -12    1.37    0.13
   3  -2 -12    1.30    0.14
  -3   2  12    1.23    0.13
   3  -2  12    1.49    0.13
   3   2 -12    1.39    0.13
   3   3  12    2.53    0.16
  -3   3 -12    2.47    0.18
   3  -3 -12    2.81    0.20
  -3  -3  12    2.63    0.19
  -3   3  12    2.54    0.18
   3   3 -12    2.52    0.18
  -3  -3 -12    2.31    0.15
   3  -3  12    2.26    0.15
  -3  -4  12    2.04    0.18
   3   4  12    2.40    0.16
   3  -4 -12    2.46    0.21
  -3   4 -12    2.17    0.19
   3   4 -12    2.23    0.17
   3  -4  12    2.11    0.15
  -3   4  12    2.54    0.17
  -3  -4 -12    2.34    0.16
   3   5  12    5.46    0.23
  -3   5 -12    5.29    0.27
  -3  -5  12    5.36    0.26
   3   5 -12    5.43    0.23
   3  -5  12    5.49    0.22
  -3   5  12    5.52    0.22
  -3  -6  12    3.86    0.24
   3   6  12    3.97    0.22
  -3   6  12    3.33    0.19
   3  -6  12    3.57    0.19
   3   7  12    0.24    0.10
  -3  -7  12    0.30    0.12
  -3   7  12    0.07    0.09
   3  -7  12    0.31    0.10
   3   8  12    3.14    0.23
  -3  -8  12    2.93    0.24
   3  -8  12    2.97    0.21
  -3   8  12    2.78    0.19
  -4   0  12    0.11    0.09
   4   0 -12    0.00    0.09
   4   0  12    0.00    0.05
   4  -1 -12    1.76    0.16
   4   1  12    1.77    0.13
  -4  -1  12    2.04    0.17
   4   1 -12    1.58    0.15
   4  -1  12    1.62    0.11
  -4   1  12    1.82    0.16
  -4  -2  12   -0.07    0.08
   4   2  12   -0.02    0.06
   4  -2 -12   -0.02    0.09
  -4   2  12    0.02    0.08
   4   2 -12    0.03    0.09
   4  -2  12    0.05    0.06
   4  -3 -12    0.01    0.09
  -4   3 -12   -0.16    0.08
   4   3  12   -0.05    0.07
  -4  -3  12    0.04    0.08
  -4   3  12   -0.05    0.08
   4   3 -12   -0.02    0.08
   4  -3  12   -0.04    0.06
   4  -4 -12    0.14    0.10
   4   4  12   -0.04    0.07
  -4   4 -12   -0.06    0.08
  -4  -4  12   -0.05    0.08
   4   4 -12    0.11    0.09
   4  -4  12   -0.06    0.06
  -4   4  12   -0.02    0.08
  -4  -5  12    1.12    0.15
   4  -5 -12    0.97    0.15
  -4   5 -12    0.92    0.14
   4   5  12    1.09    0.13
   4  -5  12    1.25    0.12
   4   5 -12    1.13    0.13
  -4   5  12    1.01    0.14
  -4  -6  12    0.12    0.11
   4   6  12    0.14    0.09
   4   6 -12    0.04    0.08
  -4   6  12    0.00    0.09
   4  -6  12   -0.02    0.07
  -4  -7  12    0.94    0.15
   4   7  12    0.88    0.13
   4  -7  12    0.83    0.11
  -4   7  12    0.81    0.13
  -4  -8  12    0.13    0.12
   4   8  12    0.12    0.11
   4  -8  12    0.00    0.08
  -4   8  12   -0.25    0.09
   5   0  12    5.14    0.18
  -5   0  12    4.95    0.24
   5   0 -12    5.19    0.25
  -5  -1  12    2.28    0.19
   5   1  12    2.06    0.13
   5  -1 -12    1.90    0.17
   5  -1  12    2.08    0.12
   5   1 -12    2.13    0.18
  -5   1  12    2.47    0.19
  -5  -2  12    3.58    0.21
   5  -2 -12    3.44    0.22
   5   2  12    3.56    0.17
  -5   2  12    3.85    0.22
   5  -2  12    3.61    0.15
   5   2 -12    3.53    0.22
  -5  -3  12    0.12    0.09
   5   3  12   -0.02    0.07
   5  -3 -12    0.01    0.10
   5  -3  12    0.14    0.06
   5   3 -12    0.08    0.09
  -5   3  12    0.07    0.09
  -5  -4  12    0.86    0.13
  -5   4 -12    1.16    0.15
   5   4  12    1.10    0.12
   5  -4 -12    0.93    0.15
  -5   4  12    1.35    0.15
   5   4 -12    1.42    0.15
   5  -4  12    1.11    0.11
   5   5  12    0.91    0.12
   5  -5 -12    0.98    0.15
  -5  -5  12    1.21    0.16
  -5   5  12    1.15    0.15
   5  -5  12    0.83    0.10
   5   5 -12    1.03    0.14
   5   6  12    0.11    0.09
  -5  -6  12    0.32    0.12
  -5   6  12    0.22    0.11
   5  -6  12    0.31    0.08
   5   6 -12    0.38    0.11
   5   7  12    0.08    0.10
  -5  -7  12    0.25    0.12
   5  -7  12    0.15    0.08
  -5   7  12    0.15    0.11
   6   0  12    2.06    0.13
  -6   0  12    2.13    0.18
   6   0 -12    2.03    0.18
   6  -1 -12   -0.04    0.09
  -6  -1  12    0.03    0.09
   6   1  12   -0.03    0.06
  -6   1  12    0.13    0.09
   6   1 -12   -0.06    0.09
   6  -1  12    0.04    0.05
   6   2  12    0.12    0.07
  -6  -2  12    0.06    0.09
   6  -2 -12    0.10    0.10
   6   2 -12    0.10    0.10
   6  -2  12    0.05    0.05
  -6   2  12    0.00    0.08
   6   3  12   -0.03    0.07
   6  -3 -12    0.06    0.11
  -6  -3  12   -0.07    0.08
   6  -3  12    0.05    0.06
  -6   3  12    0.05    0.09
   6   3 -12    0.07    0.10
   6  -4 -12    0.86    0.15
  -6  -4  12    0.86    0.14
   6   4  12    0.83    0.11
   6  -4  12    0.82    0.09
  -6   4  12    0.98    0.14
   6   4 -12    0.97    0.14
   6  -5 -12    0.01    0.11
   6   5  12    0.02    0.08
  -6  -5  12    0.08    0.10
   6   5 -12   -0.10    0.10
  -6   5  12    0.24    0.11
   6  -5  12    0.04    0.06
   6   6  12    0.37    0.11
  -6  -6  12    0.23    0.12
   6  -6 -12    0.28    0.13
   6   6 -12    0.16    0.11
   6  -6  12    0.36    0.08
  -6   6  12    0.18    0.11
  -6  -7  12    0.01    0.11
   6   7  12   -0.02    0.10
   6  -7  12   -0.10    0.07
  -6   7  12    0.26    0.11
   6   7 -12    0.04    0.12
   7   0 -12    2.39    0.20
   7   0  12    1.88    0.12
  -7   0  12    2.30    0.20
   7   1  12    0.81    0.09
  -7  -1  12    0.90    0.14
   7  -1 -12    0.78    0.14
   7  -1  12    0.88    0.08
  -7   1  12    0.73    0.13
   7   1 -12    0.68    0.13
   7   2  12    0.98    0.10
   7  -2 -12    1.10    0.15
  -7  -2  12    1.18    0.15
   7  -2  12    1.03    0.08
   7   2 -12    0.84    0.14
  -7   2  12    0.92    0.14
   7   3  12    0.96    0.11
   7  -3 -12    1.13    0.16
  -7  -3  12    1.01    0.15
  -7   3  12    1.10    0.14
   7  -3  12    0.99    0.09
   7   3 -12    0.88    0.14
  -7  -4  12   -0.09    0.09
   7   4  12    0.15    0.09
   7  -4 -12   -0.11    0.11
   7  -4  12    0.10    0.06
  -7   4  12    0.15    0.10
   7   4 -12    0.14    0.11
   7  -5 -12    2.87    0.25
   7   5  12    2.97    0.20
  -7  -5  12    3.20    0.24
   7   5 -12    2.66    0.22
   7  -5  12    2.52    0.16
  -7   5  12    2.61    0.21
   7  -6 -12    0.08    0.12
  -7  -6  12    0.00    0.11
   7   6  12   -0.07    0.09
   7   6 -12   -0.03    0.11
  -7   6  12    0.02    0.10
   8   0  12    0.04    0.06
  -8   0  12    0.10    0.09
   8   0 -12    0.20    0.11
   8  -1 -12    0.10    0.11
  -8  -1  12    0.32    0.11
   8   1  12    0.39    0.08
  -8   1  12    0.51    0.12
   8  -1  12    0.34    0.06
   8   1 -12    0.44    0.13
  -8  -2  12    0.03    0.09
   8  -2 -12   -0.17    0.10
   8   2  12    0.03    0.07
   8   2 -12   -0.02    0.10
  -8   2  12   -0.04    0.08
   8  -2  12    0.04    0.05
   8   3  12    0.20    0.09
  -8  -3  12    0.22    0.11
   8  -3 -12    0.22    0.12
  -8   3  12    0.09    0.09
   8  -3  12    0.02    0.06
   8   3 -12    0.17    0.11
   8  -4 -12   -0.04    0.11
  -8  -4  12    0.27    0.12
   8   4  12    0.02    0.08
   8   4 -12   -0.09    0.10
  -8   4  12   -0.10    0.08
   8  -5 -12    0.49    0.15
  -8  -5  12    0.34    0.13
   8   5  12    0.27    0.10
  -8   5  12    0.22    0.11
   8   5 -12    0.22    0.12
   9   0 -12    0.05    0.11
   9   0  12    0.11    0.06
  -9   0  12    0.04    0.10
  -9  -1  12    0.33    0.12
   9   1  12    0.50    0.08
   9  -1 -12    0.47    0.14
   9   1 -12    0.19    0.12
   9  -1  12    0.41    0.07
  -9   1  12    0.20    0.11
   9   2  12    0.68    0.10
   9  -2 -12    0.41    0.14
  -9  -2  12    0.74    0.14
   9   2 -12    0.61    0.15
  -9   2  12    0.71    0.13
   9  -3 -12    0.92    0.16
   9   3  12    1.02    0.12
  -9  -3  12    1.05    0.16
  -9   3  12    0.93    0.14
   9   3 -12    0.85    0.16
   9   4  12    1.12    0.14
  -9  -4  12    0.78    0.15
   9  -4 -12    0.81    0.16
   9   4 -12    1.09    0.16
  10   0  12    0.10    0.06
  10   0 -12   -0.09    0.11
 -10   0  12    0.15    0.10
 -10  -1  12    0.04    0.10
  10   1  12   -0.01    0.06
  10  -1 -12    0.02    0.12
  10   1 -12    0.11    0.12
 -10   1  12   -0.06    0.09
  10  -2 -12    0.18    0.13
 -10  -2  12    0.02    0.11
  10   2  12    0.00    0.08
  10   2 -12   -0.02    0.12
 -10   2  12    0.17    0.14
   0   0 -13   -0.04    0.07
   0   0  13    0.01    0.07
   0   1  13    0.00    0.07
   0   1 -13   -0.01    0.06
   0  -1  13    0.09    0.08
   0  -1 -13    0.05    0.07
   0   1 -13    0.14    0.07
   0  -2  13    0.03    0.08
   0   2 -13   -0.02    0.07
   0  -2 -13    0.11    0.08
   0   2  13   -0.06    0.06
   0  -3 -13    0.01    0.08
   0  -3  13   -0.13    0.07
   0   3 -13   -0.11    0.08
   0   3  13    0.02    0.07
   0  -4  13    0.91    0.12
   0   4  13    0.82    0.11
   0  -4 -13    0.61    0.12
   0   4 -13    0.97    0.13
   0   5 -13   -0.17    0.09
   0   5  13   -0.12    0.07
   0  -5  13    0.02    0.09
   0  -5 -13   -0.10    0.09
   0  -6  13    0.55    0.12
   0   6  13    0.67    0.12
   0  -7  13    0.01    0.10
   0   7  13    0.05    0.09
   0  -8  13    0.16    0.11
  -1   0  13    0.02    0.07
   1   0 -13    0.02    0.07
   1   0  13    0.03    0.07
  -1   0 -13   -0.04    0.07
   1   1  13    0.83    0.10
  -1  -1  13    1.03    0.13
  -1   1 -13    0.96    0.10
   1  -1 -13    0.88    0.12
   1   1 -13    0.92    0.11
  -1   1  13    0.83    0.12
   1  -1  13    0.79    0.11
  -1  -1 -13    1.00    0.11
   1   1 -13    0.96    0.10
  -1  -2  13    0.75    0.12
   1  -2 -13    0.83    0.12
   1   2  13    0.56    0.09
  -1   2 -13    0.76    0.11
   1   2 -13    0.91    0.11
   1  -2  13    0.77    0.11
  -1   2  13    0.60    0.10
  -1  -2 -13    0.84    0.11
   1   2 -13    0.83    0.11
   1   3  13    1.62    0.14
   1  -3 -13    1.65    0.16
  -1   3 -13    1.70    0.15
  -1  -3  13    1.64    0.16
  -1  -3 -13    1.62    0.14
   1  -3  13    1.54    0.14
  -1   3  13    1.35    0.12
   1   3 -13    1.62    0.15
   1   4  13    0.01    0.08
  -1   4 -13    0.12    0.10
  -1  -4  13    0.22    0.09
   1  -4 -13    0.26    0.10
   1  -4  13    0.02    0.08
   1   4 -13    0.02    0.09
  -1  -4 -13    0.06    0.09
  -1   4  13    0.06    0.08
   1   5  13    0.03    0.08
  -1  -5  13   -0.06    0.08
  -1   5 -13    0.08    0.10
   1  -5 -13    0.08    0.10
   1   5 -13   -0.02    0.09
   1  -5  13    0.03    0.08
  -1  -5 -13   -0.08    0.08
  -1   5  13   -0.15    0.07
   1   6  13    0.28    0.10
  -1  -6  13    0.21    0.10
   1  -6  13    0.34    0.10
  -1   6  13    0.35    0.10
  -1  -7  13    0.13    0.11
   1   7  13    0.14    0.10
   1  -7  13    0.15    0.10
  -1   7  13    0.20    0.10
   2   0 -13   -0.07    0.08
  -2   0  13    0.02    0.08
   2   0  13    0.03    0.06
  -2  -1  13    3.17    0.19
   2   1  13    2.90    0.16
  -2   1 -13    2.98    0.16
   2  -1 -13    2.88    0.19
   2   1 -13    2.88    0.16
   2   1 -13    3.02    0.18
   2  -1  13    2.93    0.17
  -2   1  13    2.90    0.19
  -2  -2  13    1.28    0.14
   2  -2 -13    1.31    0.14
  -2   2 -13    1.23    0.12
   2   2  13    1.20    0.11
   2   2 -13    1.38    0.14
  -2   2  13    1.41    0.15
   2  -2  13    0.98    0.12
   2  -3 -13    6.15    0.27
  -2  -3  13    5.46    0.25
   2   3  13    5.83    0.23
  -2   3 -13    5.74    0.25
  -2   3  13    5.23    0.24
  -2  -3 -13    5.98    0.25
   2   3 -13    6.15    0.24
   2  -3  13    5.63    0.23
  -2  -4  13    0.29    0.10
   2  -4 -13    0.23    0.11
  -2   4 -13    0.34    0.10
   2   4  13    0.42    0.09
  -2  -4 -13    0.36    0.10
  -2   4  13    0.28    0.09
   2  -4  13    0.35    0.09
  -2  -5  13    0.04    0.09
   2   5  13    0.19    0.09
   2  -5 -13    0.00    0.10
  -2   5 -13    0.15    0.10
   2   5 -13   -0.05    0.09
  -2   5  13    0.04    0.08
   2  -5  13    0.21    0.09
  -2  -5 -13    0.02    0.09
   2   6  13    0.36    0.10
  -2  -6  13    0.21    0.11
  -2   6  13    0.14    0.09
   2  -6  13    0.12    0.09
   2   7  13    2.78    0.21
  -2  -7  13    2.72    0.23
   2  -7  13    2.23    0.20
  -2   7  13    2.97    0.21
  -3   0  13    0.02    0.08
   3   0  13   -0.05    0.06
   3   0 -13    0.20    0.09
   3   1  13    0.37    0.08
   3  -1 -13    0.35    0.11
  -3  -1  13    0.28    0.10
   3  -1  13    0.30    0.08
  -3   1  13    0.44    0.11
   3   1 -13    0.39    0.10
  -3  -2  13   -0.16    0.08
  -3   2 -13   -0.01    0.08
   3  -2 -13   -0.03    0.09
   3   2  13    0.09    0.07
   3  -2  13    0.02    0.07
   3   2 -13    0.04    0.08
  -3   2  13    0.08    0.09
   3  -3 -13    1.31    0.15
  -3   3 -13    1.15    0.14
   3   3  13    1.28    0.13
  -3  -3  13    1.07    0.14
   3  -3  13    1.37    0.13
  -3   3  13    0.91    0.13
   3   3 -13    1.23    0.14
  -3  -4  13    0.23    0.10
   3  -4 -13    0.36    0.12
   3   4  13    0.19    0.09
  -3   4 -13    0.30    0.10
   3   4 -13    0.15    0.09
   3  -4  13    0.17    0.09
  -3   4  13    0.32    0.10
  -3  -5  13    0.12    0.10
  -3   5 -13    0.28    0.12
   3  -5 -13    0.36    0.12
   3   5  13    0.13    0.09
  -3   5  13    0.01    0.09
   3  -5  13    0.10    0.08
  -3  -6  13    0.74    0.14
   3   6  13    0.77    0.12
  -3   6  13    0.43    0.11
   3  -6  13    0.53    0.11
  -3  -7  13    0.02    0.11
   3   7  13    0.20    0.11
  -3   7  13   -0.03    0.09
   3  -7  13    0.12    0.09
   4   0 -13   -0.07    0.08
   4   0  13   -0.02    0.06
  -4   0  13   -0.05    0.08
   4  -1 -13    0.04    0.09
  -4  -1  13    0.03    0.09
   4   1  13    0.05    0.07
   4   1 -13   -0.07    0.08
   4  -1  13    0.04    0.06
  -4   1  13    0.16    0.09
   4  -2 -13    0.36    0.11
   4   2  13    0.38    0.08
  -4  -2  13    0.23    0.11
   4  -2  13    0.34    0.08
   4   2 -13    0.23    0.10
  -4   2  13    0.31    0.11
  -4   3 -13    0.56    0.11
   4  -3 -13    0.26    0.12
  -4  -3  13    0.45    0.12
   4   3  13    0.51    0.10
   4   3 -13    0.55    0.12
  -4   3  13    0.48    0.12
   4  -3  13    0.53    0.09
   4  -4 -13    0.10    0.11
  -4   4 -13    0.07    0.10
  -4  -4  13    0.11    0.10
   4   4  13   -0.03    0.07
  -4   4  13   -0.03    0.09
   4  -4  13    0.01    0.07
   4   4 -13    0.07    0.09
   4   5  13    0.15    0.09
  -4  -5  13    0.13    0.11
   4  -5 -13    0.21    0.12
  -4   5  13    0.12    0.10
   4  -5  13    0.18    0.08
   4   5 -13    0.03    0.10
  -4  -6  13    0.16    0.11
   4   6  13   -0.07    0.09
   4  -6 -13    0.24    0.13
  -4   6  13    0.28    0.11
   4  -6  13    0.02    0.08
   4   7  13   -0.11    0.09
  -4  -7  13    0.24    0.12
   4  -7  13    0.12    0.09
  -4   7  13    0.23    0.11
   5   0 -13   -0.02    0.09
   5   0  13   -0.03    0.06
  -5   0  13   -0.10    0.08
   5   1  13    0.13    0.07
  -5  -1  13    0.06    0.09
   5  -1 -13    0.14    0.10
   5   1 -13    0.26    0.11
  -5   1  13    0.03    0.09
   5  -1  13    0.12    0.06
   5  -2 -13    3.52    0.23
   5   2  13    3.54    0.18
  -5  -2  13    3.09    0.21
   5   2 -13    3.78    0.23
  -5   2  13    3.49    0.23
   5  -2  13    3.50    0.17
   5   3  13    0.32    0.09
   5  -3 -13    0.27    0.12
  -5  -3  13    0.17    0.11
   5   3 -13    0.12    0.10
  -5   3  13    0.36    0.11
   5  -3  13    0.20    0.08
   5  -4 -13    0.68    0.14
   5   4  13    0.93    0.12
  -5  -4  13    0.73    0.14
   5   4 -13    0.86    0.14
  -5   4  13    1.00    0.15
   5  -4  13    0.99    0.11
  -5  -5  13   -0.04    0.10
   5  -5 -13    0.10    0.12
   5   5  13   -0.04    0.08
   5   5 -13    0.06    0.10
   5  -5  13    0.05    0.07
  -5   5  13   -0.03    0.10
   5  -6 -13    0.35    0.14
   5   6  13    0.34    0.11
  -5  -6  13    0.35    0.12
  -5   6  13    0.16    0.11
   5  -6  13    0.51    0.10
  -6   0  13    0.02    0.09
   6   0 -13    0.00    0.10
   6   0  13   -0.11    0.06
  -6  -1  13    0.19    0.10
   6  -1 -13    0.16    0.11
   6   1  13    0.17    0.07
   6  -1  13    0.15    0.06
  -6   1  13    0.04    0.10
   6   1 -13    0.06    0.10
  -6  -2  13    1.77    0.18
   6  -2 -13    1.51    0.18
   6   2  13    1.63    0.13
   6   2 -13    1.65    0.17
   6  -2  13    1.37    0.12
  -6   2  13    1.42    0.16
   6   3  13    0.03    0.08
   6  -3 -13    0.22    0.12
  -6  -3  13    0.20    0.11
   6  -3  13    0.17    0.07
  -6   3  13    0.10    0.10
   6   3 -13    0.33    0.12
   6  -4 -13    0.66    0.14
   6   4  13    0.58    0.11
  -6  -4  13    0.58    0.13
  -6   4  13    0.53    0.13
   6   4 -13    0.78    0.14
   6  -4  13    0.73    0.10
  -6  -5  13    0.21    0.12
   6   5  13    0.17    0.10
   6  -5 -13    0.34    0.13
   6   5 -13    0.19    0.11
  -6   5  13    0.22    0.11
   6  -5  13    0.29    0.08
   6  -6 -13    0.22    0.14
  -6  -6  13    0.48    0.14
   6   6  13    0.28    0.11
  -6   6  13    0.24    0.12
   6   6 -13    0.13    0.13
   6  -6  13    0.16    0.08
   7   0 -13    0.07    0.11
   7   0  13   -0.01    0.06
  -7   0  13   -0.05    0.09
   7   1  13   -0.08    0.06
   7  -1 -13    0.17    0.11
  -7  -1  13    0.06    0.10
  -7   1  13    0.04    0.09
   7   1 -13   -0.03    0.10
   7  -1  13    0.08    0.06
   7   2  13    0.32    0.09
  -7  -2  13    0.44    0.13
   7  -2 -13    0.37    0.13
   7  -2  13    0.24    0.07
  -7   2  13    0.27    0.11
   7   2 -13    0.27    0.12
   7  -3 -13    0.08    0.11
   7   3  13   -0.01    0.08
  -7  -3  13    0.04    0.10
   7  -3  13    0.07    0.06
   7   3 -13    0.17    0.11
  -7   3  13    0.13    0.10
  -7  -4  13   -0.08    0.10
   7  -4 -13   -0.17    0.11
   7   4  13   -0.04    0.08
  -7   4  13   -0.15    0.09
   7   4 -13    0.02    0.10
   7  -4  13   -0.01    0.06
  -7  -5  13    0.06    0.11
   7   5  13    0.00    0.09
   7  -5 -13    0.00    0.12
  -7   5  13    0.06    0.10
   7   5 -13    0.21    0.12
   8   0 -13    0.12    0.11
  -8   0  13   -0.08    0.09
   8   0  13    0.16    0.06
   8  -1 -13    0.11    0.11
   8   1  13    0.03    0.07
  -8  -1  13    0.00    0.10
   8   1 -13   -0.11    0.10
   8  -1  13    0.00    0.06
  -8   1  13    0.16    0.10
   8   2  13    0.20    0.08
   8  -2 -13    0.40    0.13
  -8  -2  13    0.43    0.12
   8  -2  13    0.24    0.07
  -8   2  13    0.32    0.11
   8   2 -13    0.43    0.13
  -8  -3  13    0.09    0.10
   8   3  13   -0.04    0.08
   8  -3 -13    0.18    0.13
   8   3 -13    0.21    0.12
  -8   3  13   -0.08    0.09
  -8  -4  13   -0.09    0.10
   8  -4 -13    0.04    0.12
   8   4  13    0.08    0.09
  -8   4  13   -0.04    0.10
   8   4 -13    0.01    0.11
  -9   0  13   -0.01    0.10
   9   0 -13    0.08    0.12
   9   0  13   -0.06    0.06
  -9  -1  13    0.32    0.12
   9   1  13    0.30    0.08
   9  -1 -13    0.23    0.13
   9  -1  13    0.29    0.07
  -9   1  13    0.28    0.12
   9   1 -13    0.23    0.13
   9  -2 -13   -0.10    0.12
   9   2  13    0.03    0.07
  -9  -2  13    0.00    0.10
  -9   2  13   -0.02    0.10
   9   2 -13   -0.05    0.12
   0   0  14    0.73    0.12
   0   1  14    0.14    0.09
   0  -1  14    0.10    0.08
   0  -1 -14    0.00    0.08
   0  -2 -14    0.50    0.11
   0  -2  14    0.66    0.12
   0   2  14    0.55    0.10
   0  -3  14   -0.10    0.08
   0   3  14   -0.11    0.07
   0  -3 -14   -0.10    0.08
   0   3 -14    0.02    0.08
   0   4 -14    0.17    0.11
   0   4  14    0.02    0.08
   0  -4 -14   -0.04    0.09
   0  -4  14    0.07    0.09
   0   5  14   -0.07    0.09
   0  -5  14    0.09    0.09
   0  -5 -14   -0.01    0.09
   0  -6  14    0.23    0.11
   0   6  14    0.08    0.10
   0  -6 -14   -0.06    0.11
   0   7  14   -0.03    0.10
   0  -7  14   -0.14    0.10
   1   0  14    0.10    0.08
   1   0 -14   -0.04    0.08
  -1   0  14    0.02    0.08
   1  -1 -14    1.32    0.14
  -1  -1  14    1.31    0.14
   1   1  14    1.23    0.12
   1   1 -14    1.36    0.17
  -1   1  14    1.41    0.15
   1  -1  14    1.18    0.13
   1   2  14    0.13    0.08
  -1  -2  14    0.11    0.09
   1  -2 -14    0.25    0.10
   1  -2  14    0.15    0.08
  -1   2  14    0.18    0.09
  -1  -3  14    0.23    0.10
  -1   3 -14    0.07    0.09
   1  -3 -14    0.10    0.10
   1   3  14    0.09    0.08
  -1   3  14    0.14    0.08
   1  -3  14    0.15    0.09
   1   3 -14    0.05    0.08
  -1   4 -14    0.96    0.14
  -1  -4  14    0.95    0.14
   1  -4 -14    0.80    0.13
   1   4  14    0.78    0.11
  -1  -4 -14    1.14    0.18
  -1   4  14    0.77    0.11
   1   4 -14    0.99    0.14
   1  -4  14    0.83    0.12
   1   5  14    0.98    0.13
   1  -5 -14    0.86    0.15
  -1  -5  14    1.07    0.15
  -1  -5 -14    0.78    0.16
   1  -5  14    0.80    0.13
  -1   5  14    1.02    0.13
   1  -6 -14    1.39    0.18
  -1  -6  14    1.46    0.17
   1   6  14    1.31    0.15
   1  -6  14    1.14    0.15
  -1  -6 -14    1.51    0.23
  -1   6  14    1.26    0.15
  -2   0  14    0.99    0.13
   2   0  14    0.83    0.11
   2   0 -14    0.88    0.13
  -2  -1  14    0.06    0.09
   2   1  14    0.11    0.07
   2  -1 -14    0.12    0.09
  -2   1  14    0.05    0.09
   2   1 -14    0.16    0.09
   2  -1  14    0.10    0.08
   2  -2 -14    0.70    0.12
   2   2  14    0.65    0.10
  -2  -2  14    0.89    0.14
  -2   2  14    0.71    0.12
   2   2 -14    0.83    0.12
   2  -2  14    0.46    0.10
   2  -3 -14    0.20    0.11
  -2  -3  14    0.10    0.10
   2   3  14    0.00    0.08
  -2   3 -14   -0.05    0.08
  -2   3  14   -0.01    0.09
   2  -3  14   -0.01    0.08
   2   3 -14   -0.04    0.08
  -2   4 -14    0.04    0.10
   2   4  14    0.03    0.08
  -2  -4  14    0.07    0.10
   2  -4 -14    0.19    0.12
   2  -4  14    0.10    0.09
   2   4 -14   -0.03    0.10
  -2   4  14   -0.01    0.09
   2   5  14    0.00    0.09
  -2  -5  14   -0.02    0.10
   2  -5 -14    0.27    0.12
  -2   5  14   -0.01    0.09
   2  -5  14    0.19    0.09
   2   6  14    0.20    0.10
   2  -6 -14    0.11    0.12
  -2  -6  14    0.01    0.11
  -2   6  14   -0.01    0.10
   2  -6  14    0.09    0.10
   3   0  14    1.00    0.11
   3   0 -14    0.79    0.13
  -3   0  14    1.01    0.14
   3  -1 -14    0.04    0.10
   3   1  14   -0.02    0.07
  -3  -1  14    0.10    0.10
   3   1 -14    0.08    0.09
  -3   1  14    0.08    0.09
   3  -1  14    0.13    0.08
   3  -2 -14    2.09    0.18
   3   2  14    2.26    0.16
  -3  -2  14    1.96    0.18
   3   2 -14    2.19    0.18
  -3   2  14    2.33    0.21
   3  -2  14    2.28    0.17
   3  -3 -14    0.02    0.11
   3   3  14    0.02    0.08
  -3   3 -14    0.15    0.13
  -3  -3  14    0.11    0.10
  -3   3  14    0.14    0.10
   3   3 -14    0.01    0.09
   3  -3  14   -0.03    0.08
   3  -4 -14    5.04    0.27
  -3   4 -14    4.84    0.27
  -3  -4  14    4.69    0.26
   3   4  14    4.82    0.23
   3  -4  14    5.13    0.24
  -3   4  14    5.01    0.27
   3   5  14    0.21    0.10
  -3  -5  14    0.12    0.12
   3  -5 -14    0.11    0.12
   3  -5  14    0.36    0.10
  -3   5  14    0.36    0.11
   3   6  14    3.44    0.22
   3  -6 -14    3.45    0.27
  -3  -6  14    4.07    0.26
   3  -6  14    3.82    0.22
  -3   6  14    3.67    0.25
   4   0  14    1.16    0.11
  -4   0  14    1.48    0.17
   4   0 -14    1.29    0.15
  -4  -1  14    0.77    0.14
   4  -1 -14    0.74    0.14
   4   1  14    0.75    0.10
   4  -1  14    0.65    0.10
   4   1 -14    0.81    0.13
  -4   1  14    0.67    0.13
   4  -2 -14    0.12    0.11
   4   2  14    0.04    0.08
  -4  -2  14    0.11    0.10
   4   2 -14    0.10    0.10
  -4   2  14    0.13    0.11
   4  -3 -14   -0.05    0.11
   4   3  14    0.16    0.08
  -4  -3  14    0.06    0.10
   4   3 -14   -0.12    0.09
   4  -3  14    0.00    0.08
  -4   3  14    0.06    0.10
  -4   4 -14    0.36    0.12
   4   4  14    0.47    0.11
  -4  -4  14    0.39    0.13
   4  -4 -14    0.38    0.14
  -4   4  14    0.57    0.14
   4  -4  14    0.38    0.10
   4  -5 -14    0.19    0.13
   4   5  14    0.18    0.10
  -4  -5  14    0.31    0.12
   4  -5  14    0.24    0.09
  -4   5  14    0.33    0.12
  -4  -6  14    0.06    0.11
   4   6  14    0.05    0.10
   4  -6 -14    0.35    0.14
  -4   6  14    0.30    0.12
   4  -6  14    0.27    0.10
   5   0 -14    2.29    0.20
  -5   0  14    2.14    0.19
   5   0  14    2.56    0.15
   5  -1 -14    0.27    0.12
  -5  -1  14    0.77    0.14
   5   1  14    0.50    0.09
   5   1 -14    0.51    0.13
   5  -1  14    0.35    0.08
  -5   1  14    0.57    0.13
   5  -2 -14    3.32    0.24
   5   2  14    3.17    0.18
  -5  -2  14    3.23    0.23
   5  -2  14    3.37    0.18
  -5   2  14    3.53    0.24
   5   2 -14    2.81    0.22
  -5  -3  14    0.21    0.11
   5  -3 -14    0.38    0.13
   5   3  14    0.10    0.08
   5   3 -14    0.28    0.12
   5  -3  14    0.27    0.09
  -5   3  14    0.04    0.10
   5   4  14    2.88    0.20
  -5  -4  14    2.92    0.24
   5  -4 -14    2.96    0.26
   5  -4  14    2.87    0.18
   5   4 -14    2.64    0.22
  -5   4  14    2.55    0.22
   5  -5 -14   -0.05    0.12
   5   5  14    0.08    0.10
  -5  -5  14    0.04    0.11
   5  -5  14    0.06    0.08
  -5   5  14    0.13    0.12
  -6   0  14    0.14    0.10
   6   0  14    0.05    0.07
   6   0 -14   -0.04    0.11
  -6  -1  14    0.00    0.10
   6  -1 -14   -0.07    0.11
   6   1  14   -0.03    0.07
  -6   1  14    0.02    0.10
   6  -1  14   -0.07    0.06
   6   1 -14    0.03    0.10
   6   2  14    0.24    0.09
   6  -2 -14    0.15    0.12
  -6  -2  14    0.15    0.11
  -6   2  14    0.31    0.11
   6   2 -14    0.29    0.12
   6  -2  14    0.17    0.08
   6   3  14    0.03    0.08
   6  -3 -14   -0.19    0.11
  -6  -3  14   -0.10    0.09
   6  -3  14    0.02    0.07
  -6   3  14   -0.04    0.09
   6   3 -14   -0.14    0.10
   6  -4 -14    0.25    0.14
  -6  -4  14    0.15    0.11
   6   4  14    0.26    0.10
   6   4 -14    0.17    0.12
   6  -4  14    0.13    0.08
  -6   4  14    0.33    0.12
   7   0 -14    0.36    0.13
   7   0  14    0.16    0.07
  -7   0  14    0.10    0.10
  -7  -1  14    1.27    0.17
   7  -1 -14    1.36    0.18
   7   1  14    1.65    0.14
  -7   1  14    1.68    0.18
   7   1 -14    1.44    0.18
   7  -1  14    1.50    0.12
  -7  -2  14   -0.08    0.10
   7  -2 -14    0.01    0.11
   7   2  14   -0.05    0.07
  -7   2  14   -0.12    0.09
   7  -2  14    0.16    0.07
   7   2 -14   -0.04    0.11
   7   3  14    0.03    0.08
   7  -3 -14    0.02    0.12
  -7  -3  14    0.07    0.11
   7  -3  14    0.07    0.08
  -7   3  14    0.28    0.12
   7   3 -14   -0.03    0.11
   8   0  14   -0.04    0.07
  -8   0  14    0.20    0.11
   8   0 -14    0.00    0.12
   8  -1 -14    0.17    0.13
  -8  -1  14    0.18    0.12
   8   1  14    0.20    0.08
  -8   1  14    0.19    0.11
   8   1 -14    0.21    0.13
   8  -1  14    0.00    0.06
  -8   2  14    0.07    0.10
   0   0  15   -0.06    0.09
   0  -1  15    0.00    0.09
   0   1  15    0.10    0.09
   0   2  15    0.10    0.08
   0  -2  15    0.10    0.09
   0   3  15   -0.05    0.08
   0  -3  15    0.02    0.09
   0  -4  15    0.34    0.11
   0   4  15    0.16    0.10
   0  -5  15    0.16    0.11
   0   5  15   -0.10    0.09
  -1   0  15    0.08    0.09
   1   0  15    0.10    0.09
   1   1  15    0.12    0.09
  -1  -1  15    0.06    0.10
  -1   1  15    0.11    0.10
   1  -1  15    0.04    0.09
  -1  -2  15    0.89    0.14
   1  -2 -15    0.98    0.15
   1   2  15    0.78    0.11
   1  -2  15    0.97    0.13
  -1   2  15    0.78    0.13
   1   3  15    0.43    0.10
  -1  -3  15   -0.04    0.10
   1  -3 -15    0.34    0.12
   1  -3  15    0.24    0.11
  -1   3  15    0.14    0.10
   1  -4 -15   -0.01    0.11
   1   4  15    0.02    0.09
  -1  -4  15    0.04    0.10
   1  -4  15    0.02    0.09
  -1   4  15    0.14    0.10
   1   5  15   -0.01    0.09
  -1  -5  15   -0.05    0.10
   1  -5 -15   -0.26    0.10
  -1   5  15   -0.09    0.09
   1  -5  15   -0.12    0.09
  -2   0  15   -0.01    0.09
   2   0  15    0.07    0.08
   2   0 -15    0.01    0.09
   2   1  15    0.47    0.10
   2  -1 -15    0.55    0.12
  -2  -1  15    0.40    0.12
  -2   1  15    0.57    0.13
   2  -1  15    0.39    0.11
   2  -2 -15    0.26    0.12
  -2  -2  15    0.16    0.11
   2   2  15    0.37    0.09
  -2   2  15    0.35    0.11
   2  -2  15    0.30    0.10
  -2  -3  15    1.16    0.16
   2  -3 -15    1.36    0.16
   2   3  15    1.20    0.13
  -2   3  15    1.59    0.18
   2  -3  15    1.24    0.15
  -2  -4  15    0.32    0.12
   2   4  15    0.19    0.10
   2  -4 -15    0.22    0.13
   2  -4  15    0.41    0.11
  -2   4  15    0.42    0.12
   2   5  15    0.01    0.09
   2  -5 -15    0.04    0.12
  -2  -5  15    0.16    0.12
  -2   5  15   -0.08    0.11
   2  -5  15    0.02    0.09
   3   0 -15    0.03    0.10
   3   0  15    0.06    0.08
  -3   0  15   -0.01    0.09
  -3  -1  15    0.07    0.10
   3  -1 -15    0.10    0.10
   3   1  15    0.11    0.08
  -3   1  15    0.19    0.11
   3   1 -15    0.13    0.10
   3  -1  15    0.10    0.09
   3   2  15    0.26    0.09
  -3  -2  15    0.34    0.12
   3  -2 -15    0.45    0.13
   3  -2  15    0.32    0.10
  -3   2  15    0.58    0.14
   3  -3 -15    0.35    0.13
  -3  -3  15    0.24    0.12
   3   3  15    0.02    0.09
  -3   3  15    0.12    0.11
   3  -3  15    0.13    0.09
   3   4  15   -0.04    0.09
   3  -4 -15    0.03    0.12
  -3  -4  15    0.11    0.11
   3  -4  15   -0.09    0.08
  -3   4  15    0.10    0.11
   3  -5 -15   -0.09    0.12
   3   5  15   -0.03    0.10
  -3  -5  15   -0.10    0.11
   3  -5  15    0.03    0.09
  -3   5  15    0.17    0.11
  -4   0  15   -0.03    0.10
   4   0 -15    0.00    0.11
   4   0  15   -0.16    0.07
  -4  -1  15    0.29    0.12
   4   1  15    0.34    0.09
   4  -1 -15    0.32    0.12
   4   1 -15    0.22    0.11
   4  -1  15    0.24    0.09
  -4   1  15    0.31    0.11
   4   2  15   -0.08    0.08
  -4  -2  15   -0.01    0.10
   4  -2 -15   -0.13    0.10
   4   2 -15    0.04    0.10
  -4   2  15   -0.05    0.10
   4  -2  15    0.08    0.08
   4  -3 -15    0.65    0.15
  -4  -3  15    0.89    0.15
   4   3  15    0.70    0.12
   4  -3  15    1.04    0.13
  -4   3  15    0.89    0.15
   4   4  15    0.19    0.10
   4  -4 -15    0.35    0.14
  -4  -4  15    0.15    0.12
  -4   4  15    0.36    0.13
   4  -4  15    0.29    0.10
   5   0  15   -0.14    0.07
  -5   0  15    0.02    0.11
   5   0 -15   -0.12    0.10
   5  -1 -15    0.50    0.13
   5   1  15    0.27    0.09
  -5  -1  15    0.24    0.11
   5  -1  15    0.36    0.09
   5   1 -15    0.38    0.13
  -5   1  15    0.30    0.12
   5  -2 -15    0.24    0.12
   5   2  15    0.00    0.08
  -5  -2  15    0.02    0.11
   5  -2  15    0.09    0.08
  -5   2  15    0.14    0.11
   5   2 -15    0.08    0.11
   5   3  15    0.38    0.11
  -5  -3  15    0.48    0.14
   5  -3 -15    0.61    0.15
  -5   3  15    0.59    0.14
   5  -3  15    0.38    0.10
  -5  -4  15    0.01    0.11
   5  -4  15   -0.04    0.08
   6   0 -15   -0.11    0.11
  -6   0  15   -0.08    0.10
   6   0  15   -0.04    0.07
   6  -1 -15    0.37    0.13
  -6  -1  15    0.22    0.12
   6   1  15    0.36    0.10
  -6   1  15    0.28    0.12
   6   1 -15    0.51    0.14
   6  -1  15    0.17    0.09
   6   2  15   -0.03    0.08
  -6  -2  15    0.17    0.11
   6  -2 -15   -0.06    0.12
   6  -2  15   -0.01    0.08
  -6   2  15    0.03    0.11
   6   2 -15    0.06    0.11
   0   0  16    0.10    0.10
   0  -1  16   -0.01    0.09
   0   1  16   -0.02    0.10
   0  -2  16    0.25    0.12
   0   2  16    0.28    0.11
   0  -3  16   -0.05    0.10
   0   3  16   -0.05    0.10
   0  -4  16    2.25    0.20
   0   4  16    2.30    0.19
  -1   0  16    0.02    0.10
   1   0  16    0.03    0.10
  -1  -1  16    0.29    0.11
   1   1  16    0.29    0.11
   1  -1  16    0.10    0.10
  -1   1  16    0.13    0.11
   1   2  16    0.08    0.10
  -1  -2  16    0.14    0.11
   1  -2  16    0.16    0.10
  -1   2  16    0.06    0.11
  -1  -3  16    0.05    0.10
   1   3  16   -0.05    0.09
   1  -3  16   -0.04    0.10
  -1   3  16   -0.15    0.10
   1   4  16    0.27    0.11
  -1  -4  16    0.32    0.12
   1  -4  16    0.37    0.12
  -1   4  16    0.28    0.12
   2   0  16    0.80    0.13
  -2   0  16    0.91    0.15
   2   1  16    0.67    0.12
  -2  -1  16    0.63    0.14
  -2   1  16    0.32    0.13
   2  -1  16    0.74    0.13
   2   2  16    0.51    0.11
  -2  -2  16    0.54    0.14
  -2   2  16    0.45    0.13
   2  -2  16    0.55    0.13
   2   3  16    1.02    0.13
  -2  -3  16    1.02    0.15
  -2   3  16    0.78    0.15
   2  -3  16    1.05    0.15
  -3   0  16    2.28    0.21
   3   0  16    2.31    0.20
  -3  -1  16    0.21    0.12
   3   1  16    0.24    0.10
   3  -1  16    0.30    0.11
  -3   1  16    0.38    0.13
   3   2  16    1.40    0.15
  -3  -2  16    1.42    0.17
   3  -2 -16    1.31    0.18
   3  -2  16    1.41    0.16
  -3   2  16    1.12    0.17
   3   3  16   -0.07    0.09
   3  -3 -16    0.39    0.14
  -3  -3  16    0.16    0.12
   3  -3  16    0.04    0.09
  -3   3  16   -0.13    0.11
   4   0 -16    0.28    0.15
   4   0  16    0.09    0.09
  -4   0  16    0.09    0.12
   4   1  16    4.18    0.21
   4  -1 -16    4.60    0.28
  -4  -1  16    4.28    0.28
  -4   1  16    3.92    0.27
   4  -1  16    4.05    0.24
   4  -2 -16   -0.02    0.12
  -4  -2  16   -0.04    0.10
   4   2  16    0.06    0.09
   4  -2  16    0.08    0.09
  -4   2  16    0.06    0.11
  -5   0  16    2.45    0.23
   0   0   0    0.00    0.00
;
_shelx_hkl_checksum     29292
_shelx_res_file
;
TITL ka212_a.res in Pbca
    ka212.res
    created by SHELXL-2019/3 at 12:05:41 on 09-Nov-2023
REM Old TITL ka212_c in Pbca
REM SHELXT solution in Pbca: R1 0.180, Rweak 0.002, Alpha 0.014
REM <I/s>   0.546 for  233 systematic absences,  Orientation as input
REM Formula found by SHELXT:  C5 O3
CELL  0.71073  10.9589   9.3280  12.7255   90.000   90.000   90.000
ZERR    8.000   0.0004   0.0004   0.0006    0.000    0.000    0.000
LATT  1
SYMM 1/2-X, -Y, 1/2+Z
SYMM -X, 1/2+Y, 1/2-Z
SYMM 1/2+X, 1/2-Y, -Z
SFAC C H O
UNIT 40 80 24
EQIV $1 1/2+x,1/2-y,1-z
EQIV $2 1-x,-y,1-z
HTAB O1  O3_$1
HTAB O3  O2
HTAB O3  O2_$2
ACTA
BOND $H
CONF
FMAP 2
HTAB
L.S. 30
LIST 4
PLAN -20
SIZE 0.347 0.508 0.591
TEMP -73.140
REM EXTI 0.002358
REM WGHT 0.058600 0.219400
REM WGHT 0.058600 0.218600
REM WGHT 0.058600 0.219200
REM WGHT 0.058600 0.218600
WGHT    0.058600    0.219200
FVAR       0.22754
O1    3    0.623250    0.365938    0.474380    11.00000    0.02137    0.02415 =
         0.06776    0.00397   -0.00829   -0.00162
AFIX 147
H1A   2    0.695518    0.348157    0.492101    11.00000    0.06563
AFIX   0
O2    3    0.596596    0.134365    0.510701    11.00000    0.03167    0.02446 =
         0.08302    0.00911   -0.01357    0.00160
O3    3    0.353745    0.155017    0.474933    11.00000    0.01871    0.02422 =
         0.05932    0.00763    0.00651    0.00186
AFIX 147
H3A   2    0.394355    0.078645    0.474626    11.00000    0.04921
AFIX   0
C1    1    0.557980    0.247971    0.479939    11.00000    0.02183    0.02155 =
         0.04305   -0.00083   -0.00128    0.00100
C2    1    0.428610    0.269943    0.440965    11.00000    0.01918    0.01902 =
         0.04172    0.00045    0.00010    0.00055
AFIX  13
H2    2    0.396479    0.360413    0.472773    11.00000   -1.20000
AFIX   0
C3    1    0.428131    0.287522    0.321160    11.00000    0.02988    0.04184 =
         0.04213    0.00559   -0.00152   -0.00688
AFIX  13
H3    2    0.486954    0.365679    0.303082    11.00000   -1.20000
AFIX   0
C4    1    0.471043    0.151220    0.266537    11.00000    0.05723    0.06904 =
         0.05144   -0.01669    0.01709   -0.01007
AFIX 137
H4A   2    0.472586    0.166730    0.190382    11.00000   -1.50000
H4B   2    0.414942    0.072567    0.283046    11.00000   -1.50000
H4C   2    0.553206    0.126684    0.291045    11.00000   -1.50000
AFIX   0
C5    1    0.301932    0.334257    0.283873    11.00000    0.04411    0.09489 =
         0.05496    0.01526   -0.01718    0.00068
AFIX 137
H5A   2    0.303823    0.351007    0.207865    11.00000   -1.50000
H5B   2    0.278457    0.422888    0.319944    11.00000   -1.50000
H5C   2    0.242457    0.258894    0.299861    11.00000   -1.50000
AFIX   0
HKLF 4
REM  ka212_a.res in Pbca
REM wR2 = 0.1069, GooF = S = 1.049, Restrained GooF = 1.049 for all data
REM R1 = 0.0354 for 1366 Fo > 4sig(Fo) and 0.0425 for all 1620 data
REM 79 parameters refined using 0 restraints
END
WGHT      0.0586      0.2186
REM Instructions for potential hydrogen bonds
HTAB O1 O3_$1
HTAB O3 O2_$2
EQIV $3 -x+1, -y+1, -z+1
HTAB C2 O1_$3
REM Highest difference peak  0.352,  deepest hole -0.151,  1-sigma level  0.034
Q1    1   0.4947  0.2551  0.4612  11.00000  0.05    0.35
Q2    1   0.4362  0.2734  0.3792  11.00000  0.05    0.25
Q3    1   0.3673  0.3071  0.2998  11.00000  0.05    0.18
Q4    1   0.4601  0.2321  0.2881  11.00000  0.05    0.17
Q5    1   0.5618  0.1841  0.5284  11.00000  0.05    0.13
Q6    1   0.8006  0.3241  0.4787  11.00000  0.05    0.11
Q7    1   0.5976  0.1164  0.4533  11.00000  0.05    0.11
Q8    1   0.5895  0.1635  0.4520  11.00000  0.05    0.10
Q9    1   0.7848  0.3566  0.5382  11.00000  0.05    0.10
Q10   1   0.3963  0.1082  0.2553  11.00000  0.05    0.09
Q11   1   0.3034  0.3128  0.2230  11.00000  0.05    0.09
Q12   1   0.3988  0.2185  0.4521  11.00000  0.05    0.09
Q13   1   0.2513  0.1689  0.2841  11.00000  0.05    0.09
Q14   1   0.3181  0.1321  0.4076  11.00000  0.05    0.09
Q15   1   0.4441  0.0466  0.3128  11.00000  0.05    0.08
Q16   1   0.4058  0.3256  0.4715  11.00000  0.05    0.08
Q17   1   0.6422  0.1323  0.5304  11.00000  0.05    0.08
Q18   1   0.5452  0.1421  0.2180  11.00000  0.05    0.08
Q19   1   0.3013  0.3621  0.2548  11.00000  0.05    0.08
Q20   1   0.3991  0.3367  0.4446  11.00000  0.05    0.08
;
_shelx_res_checksum     ?
data_global
_journal_date_recd_electronic     2023-12-19
_journal_date_accepted     2023-12-20
_journal_name_full     'IUCrData'
_journal_year     2024
_journal_volume     9
_journal_issue      1
_journal_page_first     0
_journal_page_last     0
_journal_paper_category     HO
_journal_paper_doi     10.1107/S2414314623010933
_journal_coeditor_code     BT4145
_publ_contact_author_name     'Dr Richard Betz'
_publ_contact_author_address
;
Department of Chemistry
Nelson Mandela University
Summerstrand Campus (South)
University Way
Summerstrand
PO Box 77000
Port Elizabeth
6031
South Africa
;
_publ_contact_author_email     'richard.betz@mandela.ac.za'
_publ_contact_author_fax     '+27-41-504-4236'
_publ_contact_author_phone     '+27-41-504-4863'
_publ_section_title
;
<i>rac</i>-Hydroxyisovaleric acid
;
loop_
    _publ_author_name
    _publ_author_address
    'Dasi, Lukhanyo'
;
Nelson Mandela University
Summerstrand Campus
Department of Chemistry
University Way
Summerstrand
PO Box 77000
Port Elizabeth
6031
South Africa
;
    'Hosten, Eric Cyriel'
;
Nelson Mandela University
Summerstrand Campus
Department of Chemistry
University Way
Summerstrand
PO Box 77000
Port Elizabeth
6031
South Africa
;
    'Betz, Richard'
;
Nelson Mandela University
Summerstrand Campus
Department of Chemistry
University Way
Summerstrand
PO Box 77000
Port Elizabeth
6031
South Africa
;
_publ_section_synopsis
;
The title compound is the constitutional isomer of \a-hydroxybutanoic acid. In
the crystal, hydrogen bonds involving the alcoholic hydroxyl group give rise
to centrosymmetric dimers that are extended to sheets perpendicular to the
crystallographic <i>c</i> axis.
;
