# Supplementary material for: rac-Hy­droxy­isovaleric acid
Source: IUCrdata. 2024 Jan 5;9(Pt 1):x231093. doi: 10.1107/S2414314623010933 (PMC10842285; doi:10.1107/S2414314623010933)
Supplement: Supplementary file 2 [file x-09-x231093-Isup2.hkl]

#
# h,k,l, Fc-squared, Fo-squared, sigma(Fo-squared), status flag
#
data_I
_shelx_title ' ka212_a.res in Pbca'
_shelx_refln_list_code          4
_shelx_F_calc_maximum      139.07
_exptl_crystal_F_000       512.00
_reflns_d_resolution_high  0.7476

loop_
 _space_group_symop_operation_xyz
 'x, y, z'
 '-x+1/2, -y, z+1/2'
 '-x, y+1/2, -z+1/2'
 'x+1/2, -y+1/2, -z'
 '-x, -y, -z'
 'x-1/2, y, -z-1/2'
 'x, -y-1/2, z-1/2'
 '-x-1/2, y-1/2, z'

_cell_length_a    10.9589
_cell_length_b     9.3280
_cell_length_c    12.7255
_cell_angle_alpha  90.000
_cell_angle_beta   90.000
_cell_angle_gamma  90.000

_shelx_F_squared_multiplier     1.000

loop_
 _refln_index_h
 _refln_index_k
 _refln_index_l
 _refln_F_squared_calc
 _refln_F_squared_meas
 _refln_F_squared_sigma
 _refln_observed_status
   2   0   0       9086.48       8270.70       167.50 o
   4   0   0       8677.74       8565.45        81.22 o
   6   0   0       1631.34       1795.71        14.92 o
   8   0   0         84.08         82.18         1.38 o
  10   0   0         46.28         40.17         2.51 o
  12   0   0         16.10         18.74         2.12 o
  14   0   0        234.59        253.99         7.34 o
   2   1   0       1559.41       1581.49         9.81 o
   4   1   0        352.00        362.67         2.66 o
   6   1   0       1453.73       1513.67        11.45 o
   8   1   0        358.78        362.29         3.28 o
  10   1   0        227.13        201.91         3.82 o
  12   1   0        181.79        169.74         3.75 o
  14   1   0         69.13         67.32         2.93 o
   2   2   0       3134.68       3019.33        15.69 o
   4   2   0        220.98        207.01         1.66 o
   6   2   0        811.23        837.66         7.43 o
   8   2   0        913.74        870.86         7.84 o
  10   2   0        194.99        194.57         3.00 o
  12   2   0          6.98          9.09         2.03 o
  14   2   0        200.71        214.79         5.31 o
   2   3   0       2053.10       2362.35        12.37 o
   4   3   0        807.17        944.16         5.74 o
   6   3   0        438.86        391.15         3.49 o
   8   3   0        637.12        573.63        13.89 o
  10   3   0         40.14         37.44         1.43 o
  12   3   0          8.35         11.87         1.35 o
  14   3   0          4.67          8.07         1.53 o
   0   4   0       7843.17       7925.19       101.09 o
   2   4   0        352.27        408.09         3.15 o
   4   4   0       3161.64       3442.26        21.46 o
   6   4   0        640.75        621.49         5.26 o
   8   4   0       2173.36       2109.08        16.24 o
  10   4   0        246.89        248.54         4.62 o
  12   4   0         97.26        107.82         3.24 o
   2   5   0        249.13        274.97         2.39 o
   4   5   0        917.28        961.56         7.48 o
   6   5   0        745.31        694.18         5.92 o
   8   5   0       1259.42       1239.77        12.96 o
  10   5   0          9.83          8.79         1.29 o
  12   5   0        107.42        112.68         4.73 o
   0   6   0        782.11        815.21        10.58 o
   2   6   0        400.68        478.01         4.29 o
   4   6   0        419.63        503.62         4.07 o
   6   6   0        707.13        688.88         6.04 o
   8   6   0        566.46        542.16         6.60 o
  10   6   0         22.94         21.83         1.78 o
  12   6   0         24.48         27.04         3.28 o
   2   7   0        861.96        828.88         7.00 o
   4   7   0         10.97         10.02         0.63 o
   6   7   0          6.51          6.24         0.88 o
   8   7   0         16.55         16.57         1.49 o
  10   7   0         24.81         23.10         1.47 o
  12   7   0          6.00          9.08         2.51 o
   0   8   0       1924.82       1932.38        19.62 o
   2   8   0        318.86        334.16         3.54 o
   4   8   0        372.87        320.34         3.42 o
   6   8   0        228.24        191.01         3.40 o
   8   8   0          0.73          3.02         0.96 o
  10   8   0          1.14          0.91         1.02 o
   2   9   0        402.67        402.63         4.17 o
   4   9   0        279.89        265.34         3.73 o
   6   9   0         33.61         39.68         1.92 o
   8   9   0        148.80        140.28         3.17 o
  10   9   0          2.06          3.14         1.35 o
   0  10   0       1011.88       1034.71        11.65 o
   2  10   0         41.90         41.72         1.72 o
   4  10   0        163.96        148.39         2.91 o
   6  10   0          0.01         -0.42         1.02 o
   8  10   0          3.50          2.55         1.28 o
   2  11   0         24.34         28.72         1.93 o
   4  11   0        100.36        103.95         2.93 o
   6  11   0         86.50        100.13         4.44 o
   0  12   0          2.46          2.70         2.12 o
   2  12   0          0.07         -1.07         1.07 o
   1   1   1        285.08        305.27         1.44 o
   2   1   1          0.01          0.48         0.12 o
   3   1   1         52.44         66.06         0.53 o
   4   1   1        328.59        321.92         1.64 o
   5   1   1         86.85         69.47         0.56 o
   6   1   1         93.68        105.46         0.74 o
   7   1   1          2.41          3.00         0.21 o
   8   1   1         97.93         96.42         0.97 o
   9   1   1         28.22         27.88         0.60 o
  10   1   1         44.47         44.30         1.09 o
  11   1   1         20.73         19.88         1.45 o
  12   1   1          0.13          0.26         0.72 o
  13   1   1         57.80         53.16         1.75 o
  14   1   1          2.85          3.74         0.94 o
   0   2   1        420.50        416.25         5.13 o
   1   2   1       1302.49       1259.94         4.82 o
   2   2   1       2227.43       2171.77         8.70 o
   3   2   1         43.99         66.81         0.46 o
   4   2   1        149.88        150.17         0.87 o
   5   2   1       4223.62       4419.94        20.10 o
   6   2   1        127.79        113.98         1.30 o
   7   2   1         28.49         25.18         0.44 o
   8   2   1        105.43        100.49         1.09 o
   9   2   1       1572.47       1547.38         9.48 o
  10   2   1         83.36         84.55         1.49 o
  11   2   1          1.39          2.84         0.69 o
  12   2   1          0.05         -0.57         0.69 o
  13   2   1        197.77        200.48         4.35 o
  14   2   1          9.10         10.00         1.09 o
   1   3   1         93.69        104.56         0.62 o
   2   3   1        111.31        117.96         0.63 o
   3   3   1        295.44        341.79         1.71 o
   4   3   1        153.84        141.55         0.93 o
   5   3   1         14.99          8.86         0.35 o
   6   3   1        145.03        139.70         1.05 o
   7   3   1        167.17        161.96         1.40 o
   8   3   1        276.55        268.83         2.26 o
   9   3   1         34.41         32.36         0.82 o
  10   3   1        150.19        154.17         2.09 o
  11   3   1          1.99          1.56         0.69 o
  12   3   1          1.71          1.36         0.76 o
  13   3   1         72.99         68.29         1.96 o
  14   3   1          6.85          9.27         1.08 o
   0   4   1        587.55        668.96         4.54 o
   1   4   1         99.31        104.53         0.77 o
   2   4   1         71.38         68.94         0.57 o
   3   4   1        176.99        202.15         1.16 o
   4   4   1         71.98         86.26         0.74 o
   5   4   1       1038.93       1062.59         5.39 o
   6   4   1        159.90        149.39         1.16 o
   7   4   1         10.51         12.99         0.45 o
   8   4   1        154.27        153.65         2.74 o
   9   4   1        400.80        383.65         4.34 o
  10   4   1         31.83         31.89         1.39 o
  11   4   1          2.21          3.04         0.72 o
  12   4   1          7.07          8.04         0.94 o
  13   4   1         11.86         10.29         1.09 o
   1   5   1        214.74        239.68         1.62 o
   2   5   1        327.51        355.77         2.09 o
   3   5   1        139.73        136.55         0.95 o
   4   5   1         89.17         77.16         0.63 o
   5   5   1         78.23         85.63         0.86 o
   6   5   1         23.23         14.84         0.47 o
   7   5   1        442.68        426.56         2.86 o
   8   5   1         43.30         50.57         1.59 o
   9   5   1         26.33         23.16         0.99 o
  10   5   1         47.21         49.29         1.74 o
  11   5   1         87.20         86.83         3.21 o
  12   5   1          8.61         11.26         1.04 o
  13   5   1         45.43         48.05         2.21 o
   0   6   1        280.49        324.21         3.14 o
   1   6   1        317.86        336.27         2.30 o
   2   6   1        154.15        149.51         1.31 o
   3   6   1        136.33        138.34         1.17 o
   4   6   1          7.17          5.46         0.29 o
   5   6   1        101.58         98.74         1.05 o
   6   6   1         41.18         40.86         0.87 o
   7   6   1         11.37         14.28         0.81 o
   8   6   1         66.87         68.80         1.43 o
   9   6   1        123.97        123.89         1.82 o
  10   6   1          6.94          7.18         0.82 o
  11   6   1         30.63         40.72         2.46 o
  12   6   1         16.95         15.37         1.84 o
   1   7   1        467.44        457.41         3.03 o
   2   7   1        244.08        241.99         1.90 o
   3   7   1          7.47          4.97         0.42 o
   4   7   1        244.12        226.55         1.81 o
   5   7   1        113.74        105.82         2.06 o
   6   7   1          6.14          5.76         0.59 o
   7   7   1         95.13         90.52         1.59 o
   8   7   1          1.57          1.61         0.58 o
   9   7   1         95.51         96.44         1.74 o
  10   7   1          8.13          7.64         0.88 o
  11   7   1         36.28         35.94         2.46 o
  12   7   1         17.76         16.53         2.05 o
   0   8   1        150.87        148.66         1.99 o
   1   8   1        310.64        311.55         2.38 o
   2   8   1        146.79        138.87         1.65 o
   3   8   1        225.31        209.81         1.82 o
   4   8   1          0.23          0.26         0.42 o
   5   8   1         50.18         44.08         1.20 o
   6   8   1         22.94         26.59         1.05 o
   7   8   1         11.46         15.73         0.94 o
   8   8   1         20.90         21.84         1.02 o
   9   8   1         52.64         53.08         1.49 o
  10   8   1         21.99         26.71         1.27 o
  11   8   1        100.34        100.94         2.78 o
   1   9   1        195.41        183.44         1.70 o
   2   9   1         48.18         45.30         1.20 o
   3   9   1         56.17         50.85         1.11 o
   4   9   1        109.40        106.58         1.89 o
   5   9   1         47.36         40.44         1.25 o
   6   9   1          8.05          8.75         0.81 o
   7   9   1          4.94          5.93         0.79 o
   8   9   1          0.51          1.10         0.72 o
   9   9   1         25.83         29.65         1.41 o
  10   9   1         12.59         14.48         1.45 o
   0  10   1         51.85         50.99         1.47 o
   1  10   1         29.68         26.83         0.78 o
   2  10   1         27.30         21.74         0.93 o
   3  10   1        154.49        146.85         1.98 o
   4  10   1          7.94          9.57         0.78 o
   5  10   1         97.85         97.86         2.10 o
   6  10   1         26.17         29.76         1.24 o
   7  10   1          0.13         -0.24         0.93 o
   8  10   1          8.49         11.74         0.99 o
   1  11   1         14.50         13.86         0.80 o
   2  11   1          0.57          1.06         0.61 o
   3  11   1          0.06         -0.31         0.70 o
   4  11   1         17.22         14.97         1.04 o
   5  11   1          7.92          5.99         0.90 o
   6  11   1          7.72          8.21         0.98 o
   0  12   1          5.50          3.06         1.57 o
   1  12   1          2.13          2.17         1.08 o
   2  12   1          1.93          0.28         0.86 o
   3  12   1         34.70         32.09         1.40 o
   0   0   2      13376.82      12287.02       176.74 o
   1   0   2       2751.57       2617.57        25.76 o
   2   0   2        564.19        578.41         4.04 o
   3   0   2        992.83        972.59         7.32 o
   4   0   2      19341.69      18941.58       138.70 o
   5   0   2        475.66        571.98         4.57 o
   6   0   2        975.92        968.89         7.53 o
   7   0   2         20.17         20.51         0.62 o
   8   0   2        610.12        636.72         5.88 o
   9   0   2        217.23        195.14         2.40 o
  10   0   2        164.36        125.09         2.23 o
  11   0   2        141.48        147.24         3.33 o
  12   0   2          3.40          2.02         1.02 o
  13   0   2          0.65          0.19         1.09 o
  14   0   2         62.75         73.75         3.57 o
   1   1   2       7417.82       6991.05        29.81 o
   2   1   2       6124.00       6041.18        28.58 o
   3   1   2         76.14         61.06         0.51 o
   4   1   2       2069.36       2112.57        10.13 o
   5   1   2        250.71        278.32         1.57 o
   6   1   2        604.50        619.83         3.37 o
   7   1   2        208.56        206.93         1.43 o
   8   1   2        412.96        397.09         2.80 o
   9   1   2         99.31         93.62         1.07 o
  10   1   2         37.07         30.34         0.98 o
  11   1   2         11.44          9.35         0.80 o
  12   1   2        180.38        166.16         2.66 o
  13   1   2         51.55         53.69         1.87 o
  14   1   2        104.23        111.10         2.44 o
   0   2   2       1621.31       1490.03         8.75 o
   1   2   2        611.87        630.98         2.56 o
   2   2   2        656.59        657.49         2.78 o
   3   2   2        700.59        770.70         3.62 o
   4   2   2        690.21        718.72         3.69 o
   5   2   2        198.94        238.61         1.40 o
   6   2   2        137.55        128.28         1.00 o
   7   2   2          0.05          0.37         0.24 o
   8   2   2         25.74         28.11         0.61 o
   9   2   2        107.11        101.92         1.49 o
  10   2   2        186.99        159.79         2.08 o
  11   2   2         75.57         77.40         2.98 o
  12   2   2          0.11         -0.06         0.69 o
  13   2   2          4.74          5.57         1.12 o
  14   2   2         44.75         52.97         1.92 o
   1   3   2        534.55        574.68         2.42 o
   2   3   2        585.50        636.12         2.53 o
   3   3   2        235.71        255.75         1.40 o
   4   3   2          0.67          2.83         0.20 o
   5   3   2        182.66        184.79         1.22 o
   6   3   2        464.42        467.51         2.72 o
   7   3   2        538.63        523.94         3.20 o
   8   3   2        230.33        245.55         2.22 o
   9   3   2        138.38        137.28         1.66 o
  10   3   2         58.10         53.51         1.35 o
  11   3   2          9.34         11.38         0.90 o
  12   3   2        131.40        141.85         2.47 o
  13   3   2         51.35         52.06         1.82 o
  14   3   2         12.20         16.24         1.30 o
   0   4   2       1714.96       1869.67        12.65 o
   1   4   2         10.89         11.55         0.41 o
   2   4   2        670.86        727.18         3.46 o
   3   4   2        214.03        257.15         1.60 o
   4   4   2       5758.18       5927.52        28.12 o
   5   4   2         56.42         69.60         0.79 o
   6   4   2         10.48         14.24         0.38 o
   7   4   2         43.45         44.00         0.62 o
   8   4   2       1371.88       1349.61         9.32 o
   9   4   2         22.77         30.96         2.01 o
  10   4   2         76.69         71.91         1.81 o
  11   4   2         11.93         12.02         0.94 o
  12   4   2          3.81          5.29         0.86 o
  13   4   2          8.53          7.28         0.96 o
   1   5   2         25.59         37.17         0.73 o
   2   5   2        596.16        586.45         3.18 o
   3   5   2        305.87        346.24         2.08 o
   4   5   2        174.21        164.11         1.31 o
   5   5   2         94.59         86.12         1.14 o
   6   5   2         26.50         33.99         0.63 o
   7   5   2        401.54        396.63         2.68 o
   8   5   2        579.23        574.28         4.47 o
   9   5   2         62.67         59.29         1.37 o
  10   5   2         62.02         61.14         2.76 o
  11   5   2         19.57         21.91         1.47 o
  12   5   2        408.62        429.71         5.08 o
  13   5   2         18.94         20.92         1.70 o
   0   6   2          0.24          0.41         0.37 o
   1   6   2          9.05         11.48         0.49 o
   2   6   2        422.04        461.30         2.81 o
   3   6   2         14.14         16.32         0.46 o
   4   6   2        972.80       1029.28         5.93 o
   5   6   2         32.78         36.51         0.70 o
   6   6   2        138.70        119.99         1.24 o
   7   6   2         12.03         11.50         0.68 o
   8   6   2        623.30        605.68         5.08 o
   9   6   2         11.06         10.68         0.73 o
  10   6   2          0.32         -0.19         0.84 o
  11   6   2          3.55          2.80         1.37 o
  12   6   2          0.19          0.50         1.05 o
   1   7   2         52.26         53.57         0.87 o
   2   7   2        374.39        358.58         2.53 o
   3   7   2         24.62         31.76         1.06 o
   4   7   2         51.02         48.38         0.66 o
   5   7   2         21.72         18.14         0.71 o
   6   7   2        104.75        101.23         1.43 o
   7   7   2         22.87         21.81         0.92 o
   8   7   2         18.88         18.32         0.89 o
   9   7   2          8.93         11.09         0.85 o
  10   7   2         12.36         12.41         1.02 o
  11   7   2          0.71         -1.29         1.29 o
   0   8   2       1804.87       1789.79        12.93 o
   1   8   2          4.32          3.50         0.62 o
   2   8   2        153.50        147.17         1.47 o
   3   8   2          1.11          1.81         0.39 o
   4   8   2        455.22        432.60         3.28 o
   5   8   2          3.98          4.49         0.57 o
   6   8   2        318.24        284.90         2.89 o
   7   8   2          1.73          1.71         0.65 o
   8   8   2          9.54          8.35         0.78 o
   9   8   2          3.93          4.64         0.75 o
  10   8   2          0.58          0.55         0.76 o
  11   8   2          4.20          2.47         1.97 o
   1   9   2         37.27         37.28         0.86 o
   2   9   2        285.62        287.06         2.34 o
   3   9   2          7.16          6.39         0.59 o
   4   9   2        213.36        206.43         2.28 o
   5   9   2          0.27         -0.59         0.59 o
   6   9   2          6.86          4.43         0.76 o
   7   9   2         10.28         10.83         0.86 o
   8   9   2         39.29         35.19         1.30 o
   9   9   2          2.34          3.71         0.77 o
   0  10   2        729.88        744.14         6.31 o
   1  10   2          1.12          1.44         0.50 o
   2  10   2         27.66         23.97         0.83 o
   3  10   2          2.91          2.51         0.64 o
   4  10   2        288.75        279.31         3.02 o
   5  10   2          8.60          9.93         0.88 o
   6  10   2         37.18         32.56         2.02 o
   7  10   2          0.54          1.36         0.75 o
   8  10   2          0.37          0.50         0.75 o
   1  11   2          1.69          2.26         0.65 o
   2  11   2         38.42         39.00         1.21 o
   3  11   2          2.09          1.79         0.65 o
   4  11   2         34.20         35.45         1.34 o
   5  11   2          1.69          2.94         0.86 o
   6  11   2        113.26        129.93         2.42 o
   0  12   2          1.02          1.50         1.57 o
   1  12   2          0.25          0.26         0.84 o
   2  12   2          5.68          8.21         1.05 o
   3  12   2          4.59          4.93         1.05 o
   1   1   3        530.63        566.00         2.45 o
   2   1   3        995.90        989.13         4.32 o
   3   1   3        235.84        243.12         1.40 o
   4   1   3        454.40        495.14         2.75 o
   5   1   3         23.02         21.25         0.43 o
   6   1   3        188.22        176.26         1.27 o
   7   1   3         58.67         54.26         0.70 o
   8   1   3          8.36          7.01         0.37 o
   9   1   3         17.39         14.55         0.65 o
  10   1   3          0.79          1.89         0.51 o
  11   1   3         26.15         25.44         1.13 o
  12   1   3          3.22          3.26         0.78 o
  13   1   3         52.60         47.93         1.68 o
  14   1   3          4.17          6.11         1.25 o
   0   2   3        527.05        572.96         3.32 o
   1   2   3       3081.93       2985.12        11.90 o
   2   2   3       2672.97       2810.54        11.59 o
   3   2   3          2.26          3.02         0.18 o
   4   2   3          0.27          0.51         0.20 o
   5   2   3       1557.39       1586.60         9.00 o
   6   2   3        248.14        267.41         2.05 o
   7   2   3         44.00         35.13         0.60 o
   8   2   3         65.13         62.18         0.90 o
   9   2   3        453.26        456.00         3.46 o
  10   2   3          2.75          1.13         0.53 o
  11   2   3          2.99          1.44         0.70 o
  12   2   3          6.88          5.40         0.82 o
  13   2   3        242.17        250.21         3.55 o
  14   2   3          9.53         11.98         1.25 o
   1   3   3       1172.41       1295.03         5.18 o
   2   3   3       1289.59       1298.61         6.15 o
   3   3   3        443.78        449.77         2.36 o
   4   3   3        907.33        974.67         4.75 o
   5   3   3         58.32         65.58         0.59 o
   6   3   3        298.08        301.83         2.19 o
   7   3   3         47.58         44.61         0.62 o
   8   3   3         12.01         10.67         0.59 o
   9   3   3         53.08         55.91         0.97 o
  10   3   3          1.29          3.10         0.95 o
  11   3   3         17.12         14.82         0.92 o
  12   3   3          3.43          5.05         0.78 o
  13   3   3        108.14        102.44         2.29 o
   0   4   3          2.75          4.69         0.48 o
   1   4   3        682.85        734.36         3.65 o
   2   4   3        578.82        610.85         3.23 o
   3   4   3         77.83         74.87         0.97 o
   4   4   3         16.51         19.73         0.67 o
   5   4   3        168.71        186.99         1.38 o
   6   4   3         96.55        101.89         0.97 o
   7   4   3         11.43         10.37         0.39 o
   8   4   3          1.20          1.34         0.56 o
   9   4   3         19.06         18.11         1.00 o
  10   4   3          0.45          0.96         0.70 o
  11   4   3         20.64         21.32         1.04 o
  12   4   3          0.31          1.10         0.77 o
  13   4   3         40.15         44.46         2.24 o
   1   5   3        139.69        138.44         1.11 o
   2   5   3         73.46         64.77         0.67 o
   3   5   3         35.78         43.60         0.70 o
   4   5   3        131.02        141.29         1.20 o
   5   5   3          2.08          2.60         0.29 o
   6   5   3          4.91          2.65         0.35 o
   7   5   3          8.33          7.74         0.41 o
   8   5   3          1.09          1.79         0.55 o
   9   5   3          2.63          4.68         0.61 o
  10   5   3          1.53          1.11         0.93 o
  11   5   3         30.12         35.61         1.98 o
  12   5   3          7.12          9.13         1.33 o
  13   5   3          0.04         -0.23         1.10 o
   0   6   3         54.77         50.75         1.06 o
   1   6   3         21.58         22.40         0.56 o
   2   6   3         12.32         11.50         0.50 o
   3   6   3         79.35         79.90         0.86 o
   4   6   3          4.88          6.08         0.39 o
   5   6   3        404.32        384.41         2.66 o
   6   6   3          0.02          0.16         0.35 o
   7   6   3         10.06         15.92         0.82 o
   8   6   3         55.27         64.77         1.80 o
   9   6   3        260.65        263.45         3.07 o
  10   6   3         15.62         13.50         1.01 o
  11   6   3          7.03          6.67         1.30 o
  12   6   3         19.92         19.22         1.63 o
   1   7   3          7.46          6.43         0.42 o
   2   7   3        450.38        437.62         2.95 o
   3   7   3         80.66         69.35         0.94 o
   4   7   3          0.09          0.06         0.36 o
   5   7   3          0.92         -0.25         0.39 o
   6   7   3         73.09         61.36         1.10 o
   7   7   3          2.12          2.69         0.60 o
   8   7   3          6.62          5.29         0.66 o
   9   7   3          3.01          2.45         0.64 o
  10   7   3          8.63         10.49         0.95 o
  11   7   3         14.04         15.51         1.98 o
   0   8   3         18.28         22.84         0.90 o
   1   8   3        110.02        113.19         1.24 o
   2   8   3         24.01         20.26         0.89 o
   3   8   3          1.08          2.01         0.48 o
   4   8   3         17.28         16.56         0.87 o
   5   8   3        222.02        224.64         2.25 o
   6   8   3          0.01          0.62         0.56 o
   7   8   3          8.27         12.67         0.82 o
   8   8   3         29.43         30.06         1.15 o
   9   8   3        102.50         97.67         1.95 o
  10   8   3         10.10          8.96         1.03 o
   1   9   3          7.62          6.98         0.49 o
   2   9   3         58.01         56.35         1.15 o
   3   9   3        104.85         97.26         1.44 o
   4   9   3          0.56          1.93         0.53 o
   5   9   3          0.39          1.74         0.65 o
   6   9   3          0.37          0.92         0.68 o
   7   9   3         74.63         78.17         1.90 o
   8   9   3          2.10          2.27         0.75 o
   9   9   3          0.17         -0.17         1.03 o
   0  10   3        131.53        149.61         2.29 o
   1  10   3          8.20          6.65         0.58 o
   2  10   3          7.11         10.86         0.91 o
   3  10   3         14.51         13.97         0.87 o
   4  10   3         29.19         24.86         1.24 o
   5  10   3          8.57          9.55         0.88 o
   6  10   3         20.38         19.28         1.10 o
   7  10   3          0.01          0.49         0.76 o
   8  10   3          2.86          2.98         0.83 o
   1  11   3          1.31          1.75         0.70 o
   2  11   3          1.56          2.17         0.79 o
   3  11   3          1.60          0.56         0.75 o
   4  11   3         24.64         29.93         1.31 o
   5  11   3          0.91          1.47         0.83 o
   6  11   3         43.35         45.58         1.71 o
   0  12   3         43.80         39.72         7.53 o
   1  12   3          5.30          6.62         1.05 o
   2  12   3         24.51         25.57         2.00 o
   1   0   4        453.23        459.39         7.40 o
   2   0   4        998.18        996.65        10.79 o
   3   0   4         64.12         54.52         0.79 o
   4   0   4       3357.56       3325.60        22.46 o
   5   0   4        250.58        269.28         2.70 o
   6   0   4         29.01         28.82         0.85 o
   7   0   4          8.96          7.48         0.46 o
   8   0   4         87.95         90.79         1.47 o
   9   0   4          0.00          0.07         0.39 o
  10   0   4          4.62          2.88         0.67 o
  11   0   4        177.46        166.47         4.44 o
  12   0   4         94.84        104.14         3.09 o
  13   0   4         26.18         26.30         1.85 o
  14   0   4          0.98          0.15         1.21 o
   1   1   4        374.37        370.91         1.76 o
   2   1   4        479.38        466.94         2.19 o
   3   1   4        455.82        452.49         2.60 o
   4   1   4       1985.89       2183.17        10.94 o
   5   1   4        478.02        448.23         3.03 o
   6   1   4        125.78        125.55         1.08 o
   7   1   4        246.08        243.35         1.81 o
   8   1   4        555.12        546.87         3.54 o
   9   1   4         60.05         41.05         0.78 o
  10   1   4         12.36         21.17         1.01 o
  11   1   4        138.79        119.90         2.41 o
  12   1   4          2.71          0.04         0.69 o
  13   1   4         15.75         19.40         1.70 o
  14   1   4         30.95         31.88         2.26 o
   0   2   4       3360.31       3490.76        20.28 o
   1   2   4         37.71         40.37         0.38 o
   2   2   4        104.97        106.54         0.74 o
   3   2   4          1.17          2.79         0.17 o
   4   2   4         16.43         10.33         0.40 o
   5   2   4        109.28        107.44         1.09 o
   6   2   4          0.40          1.20         0.29 o
   7   2   4         16.98         15.62         0.38 o
   8   2   4         48.76         40.97         0.67 o
   9   2   4          2.26          1.60         0.40 o
  10   2   4         63.25         60.33         1.32 o
  11   2   4          9.61          8.96         0.78 o
  12   2   4         20.48         22.16         1.34 o
  13   2   4          5.57          6.48         1.01 o
  14   2   4          6.16          8.26         1.70 o
   1   3   4        178.98        197.22         1.25 o
   2   3   4         68.61         69.73         0.68 o
   3   3   4        420.10        471.70         2.58 o
   4   3   4         59.42         63.64         0.66 o
   5   3   4         10.12         16.61         0.60 o
   6   3   4        489.88        472.88         3.93 o
   7   3   4        273.71        268.71         2.59 o
   8   3   4        176.73        153.94         1.48 o
   9   3   4         56.38         53.83         0.90 o
  10   3   4         39.29         46.00         1.57 o
  11   3   4          9.16         12.07         0.77 o
  12   3   4         98.22        107.95         2.49 o
  13   3   4         12.88         15.37         1.44 o
   0   4   4       5243.22       5360.19        35.84 o
   1   4   4          0.11          0.32         0.20 o
   2   4   4          1.91          2.29         0.14 o
   3   4   4         10.15         10.27         0.48 o
   4   4   4       1755.75       1853.40         9.55 o
   5   4   4          4.09          3.50         0.28 o
   6   4   4          4.76          3.11         0.25 o
   7   4   4         18.64         19.97         0.47 o
   8   4   4        542.74        506.33         3.54 o
   9   4   4          0.00          0.13         0.64 o
  10   4   4        104.98        102.48         2.19 o
  11   4   4         84.07         88.88         1.70 o
  12   4   4          6.24          9.91         2.33 o
  13   4   4          0.40          0.07         1.09 o
   1   5   4         59.25         64.34         0.77 o
   2   5   4          0.48          0.71         0.20 o
   3   5   4        609.53        650.20         3.90 o
   4   5   4         37.29         31.61         0.61 o
   5   5   4         26.14         32.91         0.64 o
   6   5   4        558.61        565.32         3.56 o
   7   5   4        689.62        649.87         4.19 o
   8   5   4        571.22        553.05         4.58 o
   9   5   4         21.30         20.56         1.59 o
  10   5   4         13.95         17.24         1.33 o
  11   5   4         73.13         78.72         2.17 o
  12   5   4        169.34        179.80         3.75 o
   0   6   4        652.43        696.34         5.87 o
   1   6   4          2.86          1.49         0.29 o
   2   6   4         73.51         77.29         0.86 o
   3   6   4          5.76          5.21         0.42 o
   4   6   4        217.26        236.07         1.85 o
   5   6   4         26.14         24.59         0.64 o
   6   6   4        166.21        158.74         1.53 o
   7   6   4          3.55          2.86         0.44 o
   8   6   4        160.59        150.57         1.97 o
   9   6   4         43.82         44.69         1.40 o
  10   6   4          4.18          5.06         0.72 o
  11   6   4         20.24         19.65         1.60 o
  12   6   4          2.94          4.68         1.24 o
   1   7   4        135.44        147.07         1.33 o
   2   7   4        609.91        588.24         3.73 o
   3   7   4          4.59          8.33         0.35 o
   4   7   4         59.41         58.72         1.02 o
   5   7   4         29.66         21.70         0.85 o
   6   7   4          0.12          0.77         0.42 o
   7   7   4        131.86        125.05         1.76 o
   8   7   4          6.78          9.62         0.75 o
   9   7   4          7.59          7.32         0.84 o
  10   7   4          1.37          2.34         0.80 o
  11   7   4          0.18          0.15         1.15 o
   0   8   4        879.92        890.63         7.00 o
   1   8   4          0.01         -0.36         0.36 o
   2   8   4        154.41        160.20         1.58 o
   3   8   4          0.33          0.03         0.44 o
   4   8   4        194.46        179.03         2.43 o
   5   8   4         15.06         14.50         0.70 o
   6   8   4        142.57        124.72         1.84 o
   7   8   4          0.22          0.45         0.62 o
   8   8   4          1.56          3.10         0.68 o
   9   8   4         66.51         63.95         1.72 o
  10   8   4          0.79          0.27         1.25 o
   1   9   4        151.47        147.35         1.62 o
   2   9   4        220.70        224.52         2.07 o
   3   9   4         40.77         35.71         1.00 o
   4   9   4        142.01        134.96         1.81 o
   5   9   4         59.85         52.65         1.48 o
   6   9   4         12.56         14.55         0.95 o
   7   9   4          0.14          1.15         0.70 o
   8   9   4         72.66         70.16         1.71 o
   9   9   4         18.29         20.43         1.55 o
   0  10   4        592.48        618.65         7.05 o
   1  10   4         11.67         10.76         0.68 o
   2  10   4         43.96         43.94         1.11 o
   3  10   4         14.34         14.45         0.79 o
   4  10   4         88.45         84.41         1.85 o
   5  10   4          4.48          4.04         0.81 o
   6  10   4          4.17          2.49         0.78 o
   7  10   4          2.87          4.03         0.82 o
   8  10   4          0.05          0.69         1.05 o
   1  11   4         58.06         61.45         1.70 o
   2  11   4         30.39         31.75         1.46 o
   3  11   4          0.79          0.58         0.76 o
   4  11   4         25.92         26.18         1.28 o
   5  11   4         11.75         11.07         1.03 o
   0  12   4          2.39          0.79         1.28 o
   1  12   4          8.32         10.94         1.17 o
   1   1   5        238.66        237.77         1.28 o
   2   1   5       1446.71       1417.67         6.17 o
   3   1   5         13.78         13.99         0.40 o
   4   1   5         53.01         54.90         0.56 o
   5   1   5        138.32        135.49         1.26 o
   6   1   5        181.61        193.27         1.49 o
   7   1   5         16.40         13.27         0.41 o
   8   1   5         37.66         39.88         0.70 o
   9   1   5          5.18          5.64         0.48 o
  10   1   5         52.46         57.02         1.17 o
  11   1   5          3.78          4.40         1.12 o
  12   1   5          6.80          8.29         0.84 o
  13   1   5         25.05         26.08         1.29 o
   0   2   5          0.09          1.38         0.21 o
   1   2   5          4.33          1.89         0.16 o
   2   2   5        106.42        117.15         1.21 o
   3   2   5          0.96          0.45         0.30 o
   4   2   5        260.51        266.98         1.76 o
   5   2   5        806.56        795.29         5.50 o
   6   2   5        243.98        234.15         1.95 o
   7   2   5         12.09         10.86         0.41 o
   8   2   5          3.13          1.63         0.26 o
   9   2   5        742.18        713.61         5.12 o
  10   2   5        165.62        171.87         2.23 o
  11   2   5          1.06          1.51         0.59 o
  12   2   5         11.38         10.93         1.14 o
  13   2   5         52.20         58.81         2.36 o
   1   3   5        125.96        118.01         0.91 o
   2   3   5       1646.57       1669.67         8.96 o
   3   3   5          0.46          0.04         0.19 o
   4   3   5         71.07         77.07         1.38 o
   5   3   5        114.93        113.24         1.04 o
   6   3   5        286.37        291.78         2.81 o
   7   3   5        147.46        126.55         1.63 o
   8   3   5        119.19        127.05         1.65 o
   9   3   5          9.18          9.98         0.54 o
  10   3   5         94.09         97.72         1.58 o
  11   3   5          0.45         -0.04         0.64 o
  12   3   5         18.80         23.63         1.58 o
  13   3   5         38.78         38.86         2.00 o
   0   4   5          7.28         10.88         0.55 o
   1   4   5          1.22          2.05         0.23 o
   2   4   5         44.16         47.41         0.49 o
   3   4   5          4.94          5.30         0.36 o
   4   4   5          1.53          2.67         0.26 o
   5   4   5        217.22        198.53         1.50 o
   6   4   5         54.59         50.94         0.78 o
   7   4   5          0.86          1.42         0.34 o
   8   4   5          7.84          7.44         0.35 o
   9   4   5        198.36        185.53         2.41 o
  10   4   5         62.53         69.03         1.44 o
  11   4   5          2.17          2.24         0.91 o
  12   4   5          0.17         -1.04         1.04 o
  13   4   5          2.78         -0.04         1.63 o
   1   5   5         73.02         72.53         0.79 o
   2   5   5         85.87         79.07         0.87 o
   3   5   5         19.59         19.19         0.54 o
   4   5   5          0.02         -0.06         0.28 o
   5   5   5          8.21          8.94         0.41 o
   6   5   5          3.38          4.31         0.37 o
   7   5   5        140.95        126.29         1.36 o
   8   5   5          7.17          6.32         0.51 o
   9   5   5          0.43          0.76         0.50 o
  10   5   5          0.13         -0.17         0.99 o
  11   5   5         38.79         40.86         1.73 o
  12   5   5          0.07          1.32         1.15 o
   0   6   5         31.51         22.87         0.81 o
   1   6   5         30.98         31.25         0.61 o
   2   6   5          0.21          0.29         0.26 o
   3   6   5          3.15          1.56         0.40 o
   4   6   5        105.39        108.30         1.19 o
   5   6   5         22.03         27.57         0.68 o
   6   6   5         49.82         52.87         0.99 o
   7   6   5         13.96         12.92         0.62 o
   8   6   5         30.30         30.02         1.71 o
   9   6   5         76.76         82.49         3.40 o
  10   6   5         20.99         20.91         1.58 o
  11   6   5          0.99          1.14         0.93 o
  12   6   5         10.92         12.56         1.52 o
   1   7   5        142.85        123.70         1.23 o
   2   7   5        585.50        546.87         3.74 o
   3   7   5          0.01          0.18         0.44 o
   4   7   5         18.69         13.91         0.78 o
   5   7   5         39.82         39.06         0.97 o
   6   7   5         61.42         54.06         1.10 o
   7   7   5          1.19          1.13         0.53 o
   8   7   5         19.72         25.85         1.03 o
   9   7   5          6.71          6.39         0.83 o
  10   7   5         12.76         10.70         1.40 o
  11   7   5          7.71          9.00         1.44 o
   0   8   5         47.55         46.81         1.23 o
   1   8   5         34.43         32.73         0.77 o
   2   8   5          8.07          8.15         0.53 o
   3   8   5         36.85         29.96         1.09 o
   4   8   5          0.37          0.71         0.51 o
   5   8   5         23.67         23.92         1.07 o
   6   8   5         19.50         21.26         0.97 o
   7   8   5          5.33          5.57         0.72 o
   8   8   5          3.87          4.57         0.74 o
   9   8   5         62.91         66.25         1.95 o
  10   8   5         46.02         47.67         3.56 o
   1   9   5         14.44         11.08         0.59 o
   2   9   5         58.12         54.83         1.10 o
   3   9   5         16.80         18.70         0.88 o
   4   9   5         18.74         17.83         0.88 o
   5   9   5          5.10          5.39         0.89 o
   6   9   5          0.68          1.47         0.67 o
   7   9   5         41.75         44.51         1.47 o
   8   9   5          7.33          9.00         0.99 o
   9   9   5          1.50          1.67         1.04 o
   0  10   5        133.38        121.63         3.00 o
   1  10   5          3.47          3.22         0.86 o
   2  10   5         16.06         12.98         0.83 o
   3  10   5         23.03         20.12         0.96 o
   4  10   5         48.91         46.63         1.53 o
   5  10   5          3.92          3.63         0.81 o
   6  10   5         24.81         26.44         1.25 o
   7  10   5          0.43         -0.05         0.77 o
   1  11   5         10.86         11.43         0.97 o
   2  11   5         16.49         19.73         1.19 o
   3  11   5          1.87          2.95         0.93 o
   4  11   5         21.39         20.92         1.27 o
   5  11   5          2.25          3.54         0.90 o
   0   0   6       5084.76       4990.41        58.04 o
   1   0   6       1374.22       1351.50        10.26 o
   2   0   6         52.13         70.09         0.81 o
   3   0   6        101.63         92.15         1.03 o
   4   0   6       2182.60       2144.11        16.15 o
   5   0   6         38.52         38.92         0.85 o
   6   0   6        417.22        431.94         3.88 o
   7   0   6        103.17         96.98         1.63 o
   8   0   6         85.83         84.35         1.38 o
   9   0   6        134.03        110.31         2.17 o
  10   0   6          1.24          1.18         0.70 o
  11   0   6         72.31         70.15         3.48 o
  12   0   6          3.58          3.80         1.14 o
  13   0   6         11.23          9.87         1.93 o
   1   1   6       4886.19       4872.64        22.20 o
   2   1   6        695.87        693.30         4.85 o
   3   1   6        380.20        360.09         2.05 o
   4   1   6        554.51        540.64         3.23 o
   5   1   6         32.76         32.42         0.60 o
   6   1   6         77.75         83.88         0.86 o
   7   1   6          8.53          6.11         0.32 o
   8   1   6         48.77         58.87         0.79 o
   9   1   6         90.32         77.52         1.24 o
  10   1   6          0.62          0.69         0.47 o
  11   1   6         98.17         91.26         1.75 o
  12   1   6         46.08         46.56         1.54 o
  13   1   6         15.70         17.38         1.41 o
   0   2   6        408.72        418.92         4.03 o
   1   2   6        285.66        311.98         2.26 o
   2   2   6         79.58         74.88         0.65 o
   3   2   6         34.18         34.80         0.74 o
   4   2   6         73.72         84.42         0.90 o
   5   2   6          0.68          0.95         0.26 o
   6   2   6         44.71         47.19         0.58 o
   7   2   6          0.00          0.55         0.29 o
   8   2   6          8.53          9.19         0.58 o
   9   2   6         42.82         36.05         0.91 o
  10   2   6         41.29         42.62         1.79 o
  11   2   6         15.41         14.00         0.78 o
  12   2   6          1.48          1.34         1.05 o
  13   2   6          0.08          0.65         1.07 o
   1   3   6         99.11        131.69         1.01 o
   2   3   6         75.71         86.46         0.90 o
   3   3   6        280.04        296.36         2.10 o
   4   3   6          0.75          0.21         0.24 o
   5   3   6         62.89         51.49         0.67 o
   6   3   6        177.19        182.39         1.53 o
   7   3   6        663.59        607.41         4.62 o
   8   3   6         49.37         48.07         1.34 o
   9   3   6        190.52        175.66         2.43 o
  10   3   6         26.36         26.19         1.33 o
  11   3   6          9.29         11.53         1.08 o
  12   3   6         68.46         74.16         2.47 o
  13   3   6         46.06         51.76         2.40 o
   0   4   6        586.95        573.55         4.88 o
   1   4   6         28.15         28.74         0.57 o
   2   4   6         66.21         68.94         0.66 o
   3   4   6          7.88          8.82         0.38 o
   4   4   6       1013.44       1007.64         5.75 o
   5   4   6          1.47          1.01         0.28 o
   6   4   6         36.70         35.98         0.65 o
   7   4   6        167.17        167.65         1.49 o
   8   4   6        250.98        251.99         3.05 o
   9   4   6          3.46          4.13         0.79 o
  10   4   6         89.17         88.62         2.19 o
  11   4   6          4.50          4.85         0.98 o
  12   4   6          1.21          1.10         1.14 o
   1   5   6         11.65          7.83         0.35 o
   2   5   6         38.98         40.76         0.74 o
   3   5   6        672.58        715.08         4.56 o
   4   5   6         10.11          8.62         0.42 o
   5   5   6        134.36        119.29         1.22 o
   6   5   6         33.51         35.92         0.75 o
   7   5   6        790.90        758.38         5.57 o
   8   5   6         74.90         76.14         1.29 o
   9   5   6        102.46         94.68         2.56 o
  10   5   6         43.50         42.40         1.82 o
  11   5   6         53.97         57.95         2.09 o
  12   5   6        192.99        206.17         4.49 o
   0   6   6         17.71         22.28         0.77 o
   1   6   6        117.41        123.31         1.21 o
   2   6   6         54.29         59.84         1.00 o
   3   6   6          1.45          2.02         0.40 o
   4   6   6        253.82        263.45         2.18 o
   5   6   6         13.06         13.64         0.60 o
   6   6   6          0.10          0.03         0.41 o
   7   6   6         63.49         65.15         1.22 o
   8   6   6         83.97         85.11         1.84 o
   9   6   6         14.24         13.53         1.41 o
  10   6   6          5.02          6.51         1.25 o
  11   6   6          0.46          0.37         0.96 o
   1   7   6         91.13         91.92         1.11 o
   2   7   6        300.92        310.62         2.53 o
   3   7   6         63.95         71.95         1.25 o
   4   7   6        120.42        121.99         1.65 o
   5   7   6         63.73         56.06         1.16 o
   6   7   6          9.57          8.20         0.59 o
   7   7   6         53.07         52.85         1.57 o
   8   7   6          5.99          4.68         1.10 o
   9   7   6         15.10         16.44         1.55 o
  10   7   6          8.34          9.06         2.19 o
   0   8   6        217.87        209.51         2.43 o
   1   8   6         17.22         17.27         0.69 o
   2   8   6         14.94         12.20         0.62 o
   3   8   6          7.06          7.56         0.64 o
   4   8   6         58.23         65.07         1.36 o
   5   8   6          5.72          5.17         0.65 o
   6   8   6         25.12         23.72         1.04 o
   7   8   6          1.11          1.42         0.67 o
   8   8   6          3.28          5.72         0.84 o
   9   8   6         15.08         15.62         1.52 o
   1   9   6        174.03        175.59         2.17 o
   2   9   6        244.09        260.07         2.74 o
   3   9   6         18.43         16.50         0.86 o
   4   9   6        225.12        228.99         2.58 o
   5   9   6          5.74          2.62         0.74 o
   6   9   6          0.32         -0.18         0.68 o
   7   9   6         20.91         23.56         1.12 o
   8   9   6         38.56         35.68         1.49 o
   0  10   6         56.09         60.29         2.32 o
   1  10   6          9.77         11.70         0.94 o
   2  10   6          0.35         -0.22         0.68 o
   3  10   6          0.82          1.29         0.65 o
   4  10   6         37.58         41.75         1.70 o
   5  10   6         24.14         23.79         1.19 o
   6  10   6          0.22          1.15         0.79 o
   7  10   6          0.33          0.70         1.10 o
   1  11   6         35.28         37.11         1.75 o
   2  11   6          0.15          0.69         0.79 o
   3  11   6          3.92          1.79         0.96 o
   4  11   6         59.99         66.01         2.24 o
   1   1   7         28.86         27.46         0.49 o
   2   1   7        547.44        506.03         2.74 o
   3   1   7        146.78        151.48         1.18 o
   4   1   7         75.20         75.55         0.76 o
   5   1   7         16.11         17.79         0.52 o
   6   1   7        396.49        376.97         2.51 o
   7   1   7         27.98         25.87         0.60 o
   8   1   7          4.36          4.63         0.42 o
   9   1   7          0.00          0.15         0.44 o
  10   1   7         15.01         16.82         0.80 o
  11   1   7          7.03          8.19         0.86 o
  12   1   7          3.37          5.24         1.12 o
  13   1   7          2.93          2.49         1.51 o
   0   2   7        892.34        932.87         8.28 o
   1   2   7        212.49        195.15         1.62 o
   2   2   7        422.09        432.56         2.97 o
   3   2   7        115.33        106.95         1.50 o
   4   2   7          4.84          5.57         0.34 o
   5   2   7        159.88        165.70         1.37 o
   6   2   7        400.30        382.13         2.38 o
   7   2   7         22.23         21.97         0.69 o
   8   2   7          1.22          1.66         0.34 o
   9   2   7          2.91          2.93         0.43 o
  10   2   7         73.55         66.42         1.24 o
  11   2   7          0.89         -0.22         0.80 o
  12   2   7         15.27         16.90         1.45 o
  13   2   7         74.62         77.83         2.64 o
   1   3   7        126.30        124.92         1.17 o
   2   3   7        573.37        563.46         3.14 o
   3   3   7        308.27        314.20         2.09 o
   4   3   7        377.34        373.31         2.76 o
   5   3   7         19.91         20.76         0.65 o
   6   3   7        687.06        653.97         4.47 o
   7   3   7         53.99         48.24         0.73 o
   8   3   7         28.19         25.93         0.65 o
   9   3   7          0.95          1.57         0.68 o
  10   3   7         45.04         42.84         1.70 o
  11   3   7          5.23          6.24         1.00 o
  12   3   7          3.26          5.12         1.22 o
   0   4   7        169.65        184.89         2.33 o
   1   4   7        169.62        171.52         1.42 o
   2   4   7        267.77        270.65         2.48 o
   3   4   7          0.04         -0.29         0.29 o
   4   4   7          4.40          7.33         0.54 o
   5   4   7         12.58         13.83         0.76 o
   6   4   7        250.86        240.78         2.14 o
   7   4   7          4.76          5.11         0.37 o
   8   4   7         35.51         34.39         1.19 o
   9   4   7          7.97          8.32         0.86 o
  10   4   7         13.46         11.91         1.12 o
  11   4   7          4.74          5.49         1.00 o
  12   4   7          1.19          2.20         1.19 o
   1   5   7         43.52         45.53         0.97 o
   2   5   7        233.31        214.17         1.41 o
   3   5   7          5.75          6.98         0.46 o
   4   5   7        231.33        210.50         1.73 o
   5   5   7          3.37          4.46         0.42 o
   6   5   7          0.22          0.09         0.42 o
   7   5   7          2.39          2.32         0.48 o
   8   5   7         25.25         22.55         0.87 o
   9   5   7          6.12          4.97         0.96 o
  10   5   7         15.57         12.48         1.20 o
  11   5   7          6.49          9.95         1.20 o
   0   6   7          4.07          6.17         0.63 o
   1   6   7         12.49          9.60         0.45 o
   2   6   7          3.09          2.55         0.34 o
   3   6   7         98.18         86.14         1.22 o
   4   6   7         12.06         13.29         0.63 o
   5   6   7         75.26         73.77         1.14 o
   6   6   7          5.53          6.10         0.52 o
   7   6   7          2.37          2.20         0.52 o
   8   6   7        107.27        103.99         2.00 o
   9   6   7         42.59         42.57         2.11 o
  10   6   7         34.46         34.68         2.31 o
  11   6   7          5.53          6.86         1.22 o
   1   7   7          9.46          8.35         0.46 o
   2   7   7        709.46        683.49         4.59 o
   3   7   7         68.28         65.95         1.24 o
   4   7   7         43.89         38.26         1.04 o
   5   7   7          1.19          0.77         0.51 o
   6   7   7        100.92         99.80         1.61 o
   7   7   7          8.12          8.27         0.82 o
   8   7   7          2.56          3.42         0.74 o
   9   7   7         10.07         10.17         2.02 o
  10   7   7          9.94          9.47         1.44 o
   0   8   7         43.95         41.37         1.99 o
   1   8   7          3.26          4.67         0.60 o
   2   8   7          0.37          0.84         0.53 o
   3   8   7         47.69         46.80         1.19 o
   4   8   7         22.29         21.82         0.91 o
   5   8   7         75.88         76.25         1.49 o
   6   8   7          0.01         -0.21         0.62 o
   7   8   7          1.42          0.84         0.74 o
   8   8   7         28.38         24.61         1.39 o
   9   8   7         20.94         20.11         1.74 o
   1   9   7         19.51         14.43         0.98 o
   2   9   7         80.19         78.30         1.60 o
   3   9   7         43.39         39.87         1.46 o
   4   9   7         10.03         10.72         0.81 o
   5   9   7         18.05         19.59         1.10 o
   6   9   7          0.00         -0.69         0.69 o
   7   9   7         61.05         64.48         1.89 o
   8   9   7          0.37          1.05         1.26 o
   0  10   7        154.66        165.15         3.54 o
   1  10   7          1.17         -0.73         0.73 o
   2  10   7         10.06         13.01         0.99 o
   3  10   7          4.24          2.86         0.82 o
   4  10   7         53.23         55.47         1.82 o
   5  10   7         10.99          9.88         1.00 o
   6  10   7         21.00         22.20         1.20 o
   1  11   7         31.84         26.16         1.27 o
   2  11   7         17.43         19.73         1.18 o
   3  11   7          1.37          1.32         0.96 o
   0   0   8         93.38         69.34         1.40 o
   1   0   8         21.70         20.90         0.91 o
   2   0   8          1.68          1.71         0.39 o
   3   0   8         22.79         16.13         0.56 o
   4   0   8        163.26        161.93         1.96 o
   5   0   8        110.74        104.93         1.53 o
   6   0   8         78.24         71.90         1.27 o
   7   0   8         57.26         52.51         1.22 o
   8   0   8        210.70        200.82         2.84 o
   9   0   8          3.72          1.52         0.72 o
  10   0   8          2.28          2.56         0.97 o
  11   0   8        188.45        181.75         3.86 o
  12   0   8         69.24         75.38         5.89 o
   1   1   8        416.62        416.07         2.76 o
   2   1   8        835.66        834.42         5.91 o
   3   1   8        202.53        177.86         1.44 o
   4   1   8        780.26        782.88         4.59 o
   5   1   8        449.26        424.24         2.80 o
   6   1   8         46.96         45.24         0.78 o
   7   1   8         58.98         61.82         0.94 o
   8   1   8        290.03        284.03         2.54 o
   9   1   8         76.45         68.92         1.31 o
  10   1   8        172.68        176.40         2.15 o
  11   1   8        154.35        150.18         2.29 o
  12   1   8         33.72         39.00         2.05 o
   0   2   8         85.84         87.55         1.71 o
   1   2   8          6.41          8.06         0.34 o
   2   2   8         39.89         33.62         0.85 o
   3   2   8          3.60          4.33         0.47 o
   4   2   8          5.45          4.91         0.44 o
   5   2   8         71.66         73.66         0.97 o
   6   2   8        177.10        168.36         1.37 o
   7   2   8         36.96         35.65         0.75 o
   8   2   8         72.09         60.74         1.09 o
   9   2   8          0.85          1.03         0.42 o
  10   2   8          2.48          1.69         0.74 o
  11   2   8          8.56          7.65         0.99 o
  12   2   8         46.89         53.11         2.27 o
   1   3   8        130.69        140.96         1.64 o
   2   3   8         77.73         80.67         0.79 o
   3   3   8        292.50        289.48         2.12 o
   4   3   8        369.67        373.94         2.83 o
   5   3   8          0.03         -0.10         0.30 o
   6   3   8        185.30        173.59         1.60 o
   7   3   8        240.13        233.72         2.28 o
   8   3   8          1.79          1.58         0.66 o
   9   3   8         86.93         86.17         1.73 o
  10   3   8        117.73        120.32         2.57 o
  11   3   8          4.13          5.88         1.03 o
  12   3   8        120.96        120.92         3.24 o
   0   4   8        777.74        798.86         7.46 o
   1   4   8          1.28          1.91         0.40 o
   2   4   8        129.77        129.22         1.42 o
   3   4   8         25.03         23.74         0.60 o
   4   4   8        225.14        220.02         1.74 o
   5   4   8          8.96         12.44         0.65 o
   6   4   8        180.55        174.83         2.05 o
   7   4   8         10.29         11.18         0.62 o
   8   4   8          0.16          0.10         0.42 o
   9   4   8          4.11          1.44         0.73 o
  10   4   8         12.61         15.10         1.35 o
  11   4   8        126.39        132.05         2.85 o
  12   4   8         14.73         14.49         2.90 o
   1   5   8         38.09         42.80         0.83 o
   2   5   8         43.51         41.90         0.90 o
   3   5   8        455.93        458.11         3.16 o
   4   5   8        161.12        161.90         1.69 o
   5   5   8         50.14         48.35         1.00 o
   6   5   8        134.84        140.41         1.63 o
   7   5   8        483.98        480.81         4.71 o
   8   5   8         62.76         66.29         1.73 o
   9   5   8         27.72         25.71         1.78 o
  10   5   8         43.06         42.87         1.85 o
  11   5   8         50.56         60.47         2.28 o
   0   6   8        157.20        161.67         2.19 o
   1   6   8         17.08         17.46         0.72 o
   2   6   8         20.05         19.77         0.75 o
   3   6   8         91.75         97.72         1.68 o
   4   6   8         27.60         25.33         0.83 o
   5   6   8          1.30          0.58         0.48 o
   6   6   8          4.80          4.18         0.60 o
   7   6   8          0.22          0.89         0.62 o
   8   6   8          0.00         -0.32         0.99 o
   9   6   8          7.84          6.24         1.67 o
  10   6   8          0.33         -0.22         0.98 o
   1   7   8         41.34         38.85         1.06 o
   2   7   8        188.45        183.85         2.14 o
   3   7   8          6.27          7.41         0.61 o
   4   7   8        106.98        100.02         1.52 o
   5   7   8          0.09         -0.54         0.54 o
   6   7   8          5.48          5.56         0.71 o
   7   7   8         45.34         45.12         1.55 o
   8   7   8          0.00          0.08         1.04 o
   9   7   8          2.33         -0.10         1.22 o
   0   8   8         41.85         52.33         2.96 o
   1   8   8         14.52         15.91         0.85 o
   2   8   8          9.61          9.66         0.99 o
   3   8   8         63.97         65.30         1.43 o
   4   8   8         18.01         18.47         0.90 o
   5   8   8          3.83          4.88         0.85 o
   6   8   8         23.26         23.29         1.03 o
   7   8   8          0.00          0.29         0.80 o
   8   8   8          2.81          4.57         1.30 o
   1   9   8         36.95         33.02         1.24 o
   2   9   8         63.39         71.63         2.01 o
   3   9   8         44.90         47.34         1.51 o
   4   9   8         31.17         29.14         1.12 o
   5   9   8          9.72          9.28         0.92 o
   6   9   8          0.02          0.32         0.79 o
   7   9   8         18.51         25.69         1.47 o
   0  10   8         53.08         56.78         2.44 o
   1  10   8          0.34         -0.14         0.74 o
   2  10   8         14.28         16.17         1.07 o
   3  10   8         10.61          9.52         0.96 o
   4  10   8          5.18          5.29         1.01 o
   5  10   8         58.46         62.51         2.00 o
   1   1   9        157.86        164.11         2.05 o
   2   1   9        593.92        586.93         3.79 o
   3   1   9         35.64         34.40         0.80 o
   4   1   9          1.40          1.56         0.36 o
   5   1   9         52.89         51.40         0.82 o
   6   1   9         40.43         41.79         0.91 o
   7   1   9          0.02          0.08         0.42 o
   8   1   9          1.91          2.27         0.47 o
   9   1   9          0.95          0.80         0.49 o
  10   1   9         17.97         19.25         0.90 o
  11   1   9          0.02          0.37         0.81 o
  12   1   9          4.65          5.32         1.43 o
   0   2   9         29.33         26.12         0.94 o
   1   2   9         19.79         15.19         0.57 o
   2   2   9          8.96         13.09         0.48 o
   3   2   9         37.76         36.25         0.78 o
   4   2   9         78.74         69.76         1.02 o
   5   2   9         47.72         53.82         0.91 o
   6   2   9         98.77         98.29         1.30 o
   7   2   9          8.69          7.44         0.54 o
   8   2   9         36.48         32.46         0.92 o
   9   2   9         39.81         38.92         1.04 o
  10   2   9         76.59         74.47         2.13 o
  11   2   9          9.21         11.71         1.16 o
  12   2   9          1.48          1.26         1.14 o
   1   3   9        318.36        316.72         2.71 o
   2   3   9       1009.83       1028.17         6.14 o
   3   3   9         86.80         87.20         1.83 o
   4   3   9          6.19          6.41         0.45 o
   5   3   9        146.16        142.83         1.52 o
   6   3   9         48.21         50.61         1.00 o
   7   3   9          0.34          0.03         0.42 o
   8   3   9          8.19          8.87         0.88 o
   9   3   9          0.48          0.03         0.73 o
  10   3   9         22.83         24.09         1.41 o
  11   3   9          0.32         -0.06         0.92 o
   0   4   9        154.21        160.92         2.36 o
   1   4   9          0.06         -0.11         0.40 o
   2   4   9          4.40          4.13         0.50 o
   3   4   9        152.30        143.66         1.46 o
   4   4   9          0.04         -0.33         0.33 o
   5   4   9         47.87         49.21         0.98 o
   6   4   9          4.53          4.04         0.50 o
   7   4   9          0.45          0.10         0.56 o
   8   4   9          8.68          7.56         0.65 o
   9   4   9          0.06          0.46         0.73 o
  10   4   9         31.60         31.07         1.61 o
  11   4   9         32.65         38.44         1.81 o
   1   5   9         42.96         37.78         0.87 o
   2   5   9          0.27          0.25         0.48 o
   3   5   9          8.98          7.38         0.61 o
   4   5   9          9.05          8.54         0.53 o
   5   5   9         39.49         38.19         1.09 o
   6   5   9         20.92         22.17         0.96 o
   7   5   9         21.46         21.05         1.06 o
   8   5   9          0.10         -0.09         0.74 o
   9   5   9         28.36         27.23         1.53 o
  10   5   9         10.26         11.00         1.24 o
   0   6   9        130.53        124.85         1.96 o
   1   6   9         45.61         43.22         1.07 o
   2   6   9         38.10         33.79         1.00 o
   3   6   9        158.76        150.39         1.92 o
   4   6   9         58.18         58.53         1.28 o
   5   6   9         22.02         22.80         0.92 o
   6   6   9         97.18         95.93         2.04 o
   7   6   9         15.60         14.41         0.93 o
   8   6   9          0.29          0.70         0.99 o
   9   6   9         61.09         68.86         2.31 o
  10   6   9          8.40          6.40         1.19 o
   1   7   9          8.60          8.06         0.65 o
   2   7   9        188.32        196.04         2.16 o
   3   7   9          0.00          0.36         0.54 o
   4   7   9         16.20         17.70         0.91 o
   5   7   9          7.00          8.50         0.77 o
   6   7   9         66.72         67.78         2.84 o
   7   7   9         77.22         80.02         2.44 o
   8   7   9         13.73         14.33         2.10 o
   9   7   9         39.89         42.17         2.21 o
   0   8   9          0.07          0.39         0.90 o
   1   8   9         23.39         23.18         1.22 o
   2   8   9         19.66         19.80         1.20 o
   3   8   9         44.64         42.80         1.37 o
   4   8   9          1.20          0.80         0.62 o
   5   8   9         20.17         20.89         1.04 o
   6   8   9         81.90         80.43         2.00 o
   7   8   9          1.31          1.37         0.89 o
   8   8   9          6.56          8.12         1.78 o
   1   9   9         43.38         46.96         1.57 o
   2   9   9          2.80          2.53         0.79 o
   3   9   9          2.16          3.19         0.79 o
   4   9   9         16.81         16.73         1.05 o
   5   9   9         13.21         12.70         1.24 o
   6   9   9          1.74          1.16         0.98 o
   0  10   9         16.60         17.23         1.58 o
   1  10   9          1.03          2.24         0.81 o
   2  10   9          1.21          1.17         0.82 o
   3  10   9          6.95         10.94         1.00 o
   0   0  10         50.38         63.66         4.22 o
   1   0  10         11.35         10.25         0.63 o
   2   0  10         29.49         29.07         0.94 o
   3   0  10        263.03        236.97         2.81 o
   4   0  10          2.76          1.68         0.72 o
   5   0  10        255.59        240.41         3.14 o
   6   0  10          5.50          3.95         0.68 o
   7   0  10         48.28         48.15         1.53 o
   8   0  10         11.80         10.69         0.95 o
   9   0  10         40.21         38.38         1.61 o
  10   0  10         48.91         49.85         2.32 o
  11   0  10         48.17         54.42         2.34 o
   1   1  10        159.53        172.98         1.64 o
   2   1  10        108.15         95.06         1.12 o
   3   1  10        146.12        133.44         1.24 o
   4   1  10        219.85        218.21         2.14 o
   5   1  10         92.24         92.75         1.38 o
   6   1  10          5.10          6.36         0.53 o
   7   1  10        219.76        216.77         2.15 o
   8   1  10          0.40          0.35         0.46 o
   9   1  10          0.13          0.25         0.51 o
  10   1  10         24.46         24.88         0.99 o
  11   1  10         97.72        100.10         2.42 o
   0   2  10          3.64          2.98         0.61 o
   1   2  10          4.43          3.27         0.39 o
   2   2  10         18.34         20.06         0.61 o
   3   2  10        321.15        296.15         2.66 o
   4   2  10          1.59          1.16         0.42 o
   5   2  10        278.57        266.00         2.63 o
   6   2  10          4.92          3.77         0.51 o
   7   2  10          0.09         -0.46         0.46 o
   8   2  10          5.05          4.61         0.54 o
   9   2  10         46.81         49.14         1.25 o
  10   2  10          0.28         -0.68         0.78 o
  11   2  10         82.17         84.77         3.42 o
   1   3  10         67.58         50.09         0.95 o
   2   3  10          2.56          3.33         0.38 o
   3   3  10         21.37         21.85         0.61 o
   4   3  10         14.14         15.43         0.81 o
   5   3  10         28.12         29.19         1.52 o
   6   3  10         32.52         31.21         0.97 o
   7   3  10         12.42         11.26         0.79 o
   8   3  10          0.52         -0.45         0.45 o
   9   3  10          7.05          6.72         1.02 o
  10   3  10         13.00         14.07         1.26 o
  11   3  10          0.34          1.39         0.99 o
   0   4  10         68.13         71.19         1.62 o
   1   4  10        110.91        105.35         1.42 o
   2   4  10          0.35          1.27         0.66 o
   3   4  10        258.02        252.94         2.71 o
   4   4  10         18.16         20.34         0.96 o
   5   4  10        179.55        173.19         2.09 o
   6   4  10         41.91         39.45         1.21 o
   7   4  10         92.47         89.55         1.64 o
   8   4  10          0.24         -0.10         0.75 o
   9   4  10         25.11         26.88         1.33 o
  10   4  10         44.38         48.52         2.37 o
   1   5  10        117.49        109.92         1.71 o
   2   5  10          0.74          0.80         0.56 o
   3   5  10        132.43        131.41         1.88 o
   4   5  10          0.02         -0.30         0.54 o
   5   5  10          2.54          3.79         0.65 o
   6   5  10         17.07         17.48         0.94 o
   7   5  10        119.15        121.79         1.94 o
   8   5  10          0.93          0.68         0.84 o
   9   5  10          4.78          3.01         1.04 o
  10   5  10          5.97          6.52         1.16 o
   0   6  10          2.73          4.76         0.95 o
   1   6  10        131.49        132.32         1.82 o
   2   6  10          6.74          7.28         0.67 o
   3   6  10        119.29        120.08         1.76 o
   4   6  10          4.83          5.33         0.64 o
   5   6  10         24.00         22.58         1.01 o
   6   6  10          7.33          7.68         0.91 o
   7   6  10         48.11         47.69         1.47 o
   8   6  10          0.07         -0.26         0.95 o
   9   6  10          0.13         -0.24         1.00 o
   1   7  10          3.69          4.42         0.69 o
   2   7  10         37.61         38.08         1.31 o
   3   7  10         19.50         24.29         1.08 o
   4   7  10         14.37         14.48         0.91 o
   5   7  10         11.61          9.77         0.89 o
   6   7  10          0.01          0.69         0.72 o
   7   7  10          6.16          8.56         1.15 o
   8   7  10         10.39         12.11         1.48 o
   0   8  10          5.50          3.36         1.10 o
   1   8  10         19.97         21.32         1.10 o
   2   8  10          3.66          1.86         0.73 o
   3   8  10         23.08         24.32         1.19 o
   4   8  10          0.13          0.10         0.74 o
   5   8  10          1.66         -0.65         0.75 o
   6   8  10          2.68          2.99         0.88 o
   7   8  10          0.61          0.78         1.22 o
   1   9  10         82.42         90.89         2.00 o
   2   9  10         26.74         29.78         1.32 o
   3   9  10          2.73          2.42         0.81 o
   4   9  10         21.36         22.60         1.19 o
   5   9  10          3.40          0.50         1.22 o
   0  10  10          0.01          0.25         1.24 o
   1  10  10          4.95          7.02         0.96 o
   1   1  11          3.41          4.77         0.38 o
   2   1  11        121.70        120.13         1.33 o
   3   1  11         34.99         34.21         1.32 o
   4   1  11          3.00          3.15         0.59 o
   5   1  11          9.87          9.83         0.70 o
   6   1  11         95.88         94.87         1.51 o
   7   1  11          1.05          0.74         0.53 o
   8   1  11          0.23          0.41         0.52 o
   9   1  11          3.36          3.60         0.62 o
  10   1  11          1.01          1.42         0.81 o
  11   1  11          1.10          1.84         0.95 o
   0   2  11         58.30         60.85         1.54 o
   1   2  11         14.27         14.95         0.59 o
   2   2  11          0.72          1.13         0.35 o
   3   2  11        108.14         99.73         1.43 o
   4   2  11          0.12         -0.49         0.53 o
   5   2  11          6.99          6.77         0.94 o
   6   2  11         31.28         29.66         1.03 o
   7   2  11          2.30          2.04         0.59 o
   8   2  11          0.54         -0.05         0.56 o
   9   2  11         16.97         20.24         1.21 o
  10   2  11         55.11         57.64         1.90 o
   1   3  11         10.95         15.04         0.62 o
   2   3  11        213.17        214.38         2.13 o
   3   3  11         79.30         83.51         1.43 o
   4   3  11          5.37          6.00         0.71 o
   5   3  11          4.80          4.26         0.64 o
   6   3  11        175.04        178.58         2.33 o
   7   3  11          0.67          0.22         0.58 o
   8   3  11          1.48          1.49         0.60 o
   9   3  11          7.34          8.70         0.99 o
  10   3  11          0.02          0.19         0.99 o
   0   4  11          2.19          1.09         0.62 o
   1   4  11          0.16          0.58         0.54 o
   2   4  11          0.92          0.39         0.53 o
   3   4  11         33.34         31.46         1.11 o
   4   4  11         20.82         22.37         0.91 o
   5   4  11          8.99          8.51         0.71 o
   6   4  11          0.59          0.24         0.62 o
   7   4  11          0.32          0.02         0.60 o
   8   4  11          0.49         -0.72         0.75 o
   9   4  11          3.83          5.79         0.97 o
  10   4  11         21.55         20.10         1.51 o
   1   5  11          6.78          7.17         0.65 o
   2   5  11          0.00         -0.05         0.57 o
   3   5  11          1.69          2.39         0.65 o
   4   5  11          2.82          1.61         0.62 o
   5   5  11         23.33         25.10         1.02 o
   6   5  11          2.25          1.50         0.67 o
   7   5  11          2.99          3.93         0.69 o
   8   5  11          0.03         -0.78         0.78 o
   9   5  11          0.01         -0.22         0.94 o
   0   6  11        118.01        116.40         2.83 o
   1   6  11         10.63          9.81         0.82 o
   2   6  11         18.54         17.27         0.99 o
   3   6  11          2.82          4.19         0.69 o
   4   6  11         24.96         27.37         1.18 o
   5   6  11          5.25          4.55         0.84 o
   6   6  11         51.03         48.75         1.57 o
   7   6  11          0.15         -0.78         0.83 o
   8   6  11          3.04          3.17         1.09 o
   1   7  11          0.40          0.10         0.77 o
   2   7  11         35.81         40.23         1.66 o
   3   7  11          8.97          9.98         1.04 o
   4   7  11         10.74         12.52         0.94 o
   5   7  11         23.60         23.71         1.21 o
   6   7  11         85.13         91.74         2.07 o
   7   7  11          3.58          3.72         1.30 o
   0   8  11         31.65         30.84         1.82 o
   1   8  11          0.41         -0.84         0.84 o
   2   8  11         21.52         23.10         1.26 o
   3   8  11          1.21          0.28         0.78 o
   4   8  11          1.62          0.65         0.85 o
   5   8  11          0.60          0.76         1.03 o
   1   9  11          1.36          0.55         0.84 o
   2   9  11          0.92          0.75         0.85 o
   3   9  11          1.37          1.06         0.89 o
   0   0  12          4.57          9.02         0.88 o
   1   0  12          7.41          5.43         0.54 o
   2   0  12         63.45         54.89         1.46 o
   3   0  12         35.69         32.80         2.38 o
   4   0  12          0.47          0.56         0.76 o
   5   0  12         99.52         98.56         2.41 o
   6   0  12         45.18         40.00         1.76 o
   7   0  12         41.16         40.57         3.23 o
   8   0  12          1.36          1.88         0.88 o
   9   0  12          1.10          1.45         0.90 o
  10   0  12          0.01          1.27         1.25 o
   1   1  12         19.56         17.51         0.58 o
   2   1  12          3.78          3.88         0.45 o
   3   1  12         32.56         32.25         1.45 o
   4   1  12         34.03         33.76         1.12 o
   5   1  12         41.83         41.21         1.22 o
   6   1  12          0.43          0.23         0.56 o
   7   1  12         14.13         15.83         0.86 o
   8   1  12          5.66          6.89         0.83 o
   9   1  12          5.92          7.57         0.95 o
  10   1  12          0.00          0.23         0.76 o
   0   2  12          0.61         -0.33         0.62 o
   1   2  12          8.58          7.22         0.52 o
   2   2  12         16.29         15.44         0.72 o
   3   2  12         32.78         27.89         1.04 o
   4   2  12          0.06          0.00         0.58 o
   5   2  12         71.36         69.48         1.51 o
   6   2  12          3.09          1.33         0.59 o
   7   2  12         19.82         19.60         0.91 o
   8   2  12          0.56         -0.21         0.59 o
   9   2  12          9.51         12.72         1.10 o
  10   2  12          1.24          1.13         0.94 o
   1   3  12         10.77         12.43         0.64 o
   2   3  12          9.28          5.51         0.57 o
   3   3  12         47.60         48.09         1.17 o
   4   3  12          0.75         -0.55         0.55 o
   5   3  12          1.71          1.34         0.63 o
   6   3  12          0.13          0.35         0.63 o
   7   3  12         18.69         19.41         0.98 o
   8   3  12          1.81          2.64         0.70 o
   9   3  12         19.51         18.66         1.25 o
   0   4  12         11.38          8.03         0.96 o
   1   4  12         12.59         13.26         0.69 o
   2   4  12          6.28          7.23         0.63 o
   3   4  12         42.59         44.29         1.17 o
   4   4  12          0.00         -0.12         0.56 o
   5   4  12         23.02         22.13         1.21 o
   6   4  12         17.32         16.90         0.96 o
   7   4  12          1.36          1.18         0.89 o
   8   4  12          0.01         -0.01         1.00 o
   9   4  12         17.02         18.97         1.73 o
   1   5  12          7.75          8.92         0.81 o
   2   5  12          4.79          3.97         0.73 o
   3   5  12        100.69        105.03         1.86 o
   4   5  12         15.61         21.09         0.99 o
   5   5  12         19.33         19.23         1.03 o
   6   5  12          0.00          0.86         0.68 o
   7   5  12         51.08         53.66         1.80 o
   8   5  12          3.83          5.79         1.02 o
   0   6  12          1.72          3.15         1.10 o
   1   6  12         20.82         22.14         1.18 o
   2   6  12         12.46         11.50         1.06 o
   3   6  12         68.48         70.66         2.59 o
   4   6  12          0.24          0.95         0.74 o
   5   6  12          5.50          5.21         0.85 o
   6   6  12          4.61          5.41         0.84 o
   7   6  12          0.08         -0.07         0.90 o
   1   7  12          4.24          2.37         0.89 o
   2   7  12          5.17          5.10         0.99 o
   3   7  12          4.27          4.31         0.97 o
   4   7  12         16.27         16.60         1.23 o
   5   7  12          2.49          2.96         0.96 o
   6   7  12          0.00          0.44         0.84 o
   0   8  12          3.95          2.65         1.43 o
   1   8  12         10.87         12.51         1.25 o
   2   8  12          0.60          1.38         0.96 o
   3   8  12         54.51         56.87         2.08 o
   4   8  12          0.14         -0.28         1.48 o
   1   1  13         17.50         17.70         0.71 o
   2   1  13         57.34         57.08         1.18 o
   3   1  13          7.94          6.89         0.74 o
   4   1  13          1.85          0.77         0.61 o
   5   1  13          1.64          2.30         0.64 o
   6   1  13          3.58          2.56         0.66 o
   7   1  13          0.01          0.60         0.62 o
   8   1  13          0.07          0.53         0.66 o
   9   1  13          6.18          5.43         0.78 o
   0   2  13          1.07          0.16         0.69 o
   1   2  13         18.86         14.76         0.69 o
   2   2  13         22.12         24.15         0.94 o
   3   2  13          0.78          0.11         0.58 o
   4   2  13          7.29          6.21         0.75 o
   5   2  13         60.87         67.46         1.60 o
   6   2  13         29.21         29.90         1.19 o
   7   2  13          7.89          5.95         0.79 o
   8   2  13          8.48          6.14         0.77 o
   9   2  13          0.16         -0.39         0.83 o
   1   3  13         29.74         30.59         0.98 o
   2   3  13        103.71        111.58         1.87 o
   3   3  13         23.19         23.29         1.00 o
   4   3  13          8.55          9.59         0.80 o
   5   3  13          4.16          4.68         0.78 o
   6   3  13          3.36          3.15         0.74 o
   7   3  13          0.00          1.44         0.68 o
   8   3  13          0.22          1.03         1.06 o
   0   4  13         17.77         16.29         1.25 o
   1   4  13          2.82          1.76         0.60 o
   2   4  13          4.91          6.47         0.70 o
   3   4  13          3.17          4.64         0.71 o
   4   4  13          0.36          0.69         0.63 o
   5   4  13         17.36         17.26         1.03 o
   6   4  13         10.33         12.69         0.96 o
   7   4  13          0.00         -0.67         0.67 o
   8   4  13          0.47          0.01         0.89 o
   1   5  13          0.19         -0.36         0.57 o
   2   5  13          1.71          1.44         0.62 o
   3   5  13          2.93          2.94         0.84 o
   4   5  13          4.16          2.64         0.77 o
   5   5  13          0.28          0.28         0.71 o
   6   5  13          3.49          4.62         0.82 o
   7   5  13          0.34          1.19         0.92 o
   0   6  13         12.35         11.90         1.64 o
   1   6  13          6.80          5.77         0.97 o
   2   6  13          4.02          4.07         0.93 o
   3   6  13         10.77         12.19         1.53 o
   4   6  13          2.89          2.08         1.20 o
   5   6  13          7.24          7.10         0.98 o
   6   6  13          4.93          4.76         0.89 o
   1   7  13          3.62          3.01         0.99 o
   2   7  13         44.28         51.99         2.39 o
   3   7  13          1.87          1.43         0.95 o
   4   7  13          0.11          2.05         1.36 o
   0   8  13          1.34          3.09         2.12 o
   0   0  14         13.79         14.10         2.32 o
   1   0  14          0.16          0.52         0.89 o
   2   0  14         15.36         17.32         1.36 o
   3   0  14         18.60         18.32         1.39 o
   4   0  14         19.99         24.66         1.52 o
   5   0  14         45.41         46.06         2.34 o
   6   0  14          1.59          1.01         0.98 o
   7   0  14          3.22          3.66         1.32 o
   8   0  14          0.07          0.76         1.27 o
   1   1  14         31.08         24.98         1.10 o
   2   1  14          2.20          1.94         0.66 o
   3   1  14          0.88          1.26         0.68 o
   4   1  14         15.36         14.08         0.94 o
   5   1  14          6.13          9.60         1.06 o
   6   1  14          2.30         -0.48         0.66 o
   7   1  14         24.53         29.14         1.23 o
   8   1  14          1.80          2.70         0.73 o
   0   2  14          8.26         11.03         1.22 o
   1   2  14          2.51          3.11         0.75 o
   2   2  14         11.34         13.66         0.90 o
   3   2  14         42.69         42.31         1.41 o
   4   2  14          1.86          1.86         0.85 o
   5   2  14         56.69         62.73         1.66 o
   6   2  14          2.71          4.18         0.80 o
   7   2  14          0.53         -0.24         0.68 o
   8   2  14          0.99          1.35         1.93 o
   1   3  14          1.27          2.24         0.64 o
   2   3  14          0.02          0.35         0.63 o
   3   3  14          1.16          1.01         0.69 o
   4   3  14          0.03          0.42         0.72 o
   5   3  14          3.56          3.89         0.86 o
   6   3  14          0.11         -0.69         0.69 o
   7   3  14          2.30          1.33         0.78 o
   0   4  14          0.31          0.94         0.88 o
   1   4  14         15.65         17.09         0.88 o
   2   4  14          1.27          0.99         0.69 o
   3   4  14         83.10         95.15         2.01 o
   4   4  14          7.56          8.30         0.95 o
   5   4  14         49.98         54.25         1.70 o
   6   4  14          2.86          4.02         0.84 o
   1   5  14         14.01         18.07         1.11 o
   2   5  14          1.58          1.51         1.10 o
   3   5  14          4.89          4.73         1.01 o
   4   5  14          5.52          4.78         0.94 o
   5   5  14          0.13          1.03         0.88 o
   0   6  14          1.81          1.61         1.33 o
   1   6  14         24.70         25.66         1.31 o
   2   6  14          2.06          1.55         0.91 o
   3   6  14         61.90         71.44         2.08 o
   4   6  14          4.60          3.79         1.19 o
   1   1  15          1.26          1.59         0.91 o
   2   1  15          8.13          9.28         0.99 o
   3   1  15          1.88          2.22         0.75 o
   4   1  15          5.23          5.58         0.82 o
   5   1  15          6.29          6.62         0.85 o
   6   1  15          7.18          6.07         0.89 o
   0   2  15          0.74          1.93         1.15 o
   1   2  15         16.89         16.92         1.12 o
   2   2  15          5.03          5.77         0.90 o
   3   2  15          9.54          7.45         0.96 o
   4   2  15          0.07         -0.45         0.72 o
   5   2  15          0.73          1.69         0.77 o
   6   2  15          0.59          0.43         0.77 o
   1   3  15          3.92          4.54         1.30 o
   2   3  15         19.69         25.16         1.32 o
   3   3  15          3.68          3.04         0.92 o
   4   3  15         16.19         16.58         1.19 o
   5   3  15          9.70          9.26         1.06 o
   0   4  15          4.34          4.77         1.74 o
   1   4  15          1.51          0.81         0.84 o
   2   4  15          6.74          6.15         0.99 o
   3   4  15          0.97          0.23         0.85 o
   4   4  15          4.46          5.06         0.99 o
   5   4  15          0.02         -0.37         1.25 o
   1   5  15          0.73         -0.81         0.81 o
   2   5  15          2.34          0.51         0.89 o
   3   5  15          0.00         -0.03         0.90 o
   0   0  16          2.37          1.93         1.93 o
   1   0  16          2.13          0.48         1.37 o
   2   0  16         16.79         16.43         1.90 o
   3   0  16         45.35         44.34         2.80 o
   4   0  16          0.31          2.68         1.25 o
   5   0  16         40.54         47.32         4.44 o
   1   1  16          2.61          3.86         1.04 o
   2   1  16          9.50         12.11         1.30 o
   3   1  16          5.18          5.39         1.09 o
   4   1  16         71.37         81.14         2.17 o
   0   2  16          3.82          5.13         1.57 o
   1   2  16          3.58          2.13         1.01 o
   2   2  16         10.17          9.93         1.22 o
   3   2  16         29.28         26.02         1.43 o
   4   2  16          0.33          0.60         0.86 o
   1   3  16          0.15         -0.92         0.94 o
   2   3  16         20.26         18.99         1.39 o
   3   3  16          3.02          1.07         1.48 o
   0   4  16         35.17         43.97         2.66 o
   1   4  16          6.00          5.98         1.13 o
                                                
